# Supplementary material for: ﻿Taxonomic study on the subgenus Orientostichus, the Pterostichuspulcher species group (Coleoptera, Carabidae, Pterostichus)
Source: Zookeys. 2023 Aug 16;1175:163–85. doi: 10.3897/zookeys.1175.107636 (PMC10448245; doi:10.3897/zookeys.1175.107636)
Supplement: XML Treatment for Orientostichus [file zookeys.1175.107636-treatment1.xml]

<!DOCTYPE tp:taxon-treatment
  PUBLIC "-//TaxonX//DTD Taxonomic Treatment Publishing DTD v0 20100105//EN" "tax-treatment-NSO.dtd">
<tp:taxon-treatment xmlns:tp="http://www.plazi.org/taxpub"><tp:treatment-meta><kwd-group><label>Taxon classification</label><kwd>
              <named-content content-type="kingdom">Animalia</named-content>
            </kwd><kwd>
              <named-content content-type="order">Coleoptera</named-content>
            </kwd><kwd>
              <named-content content-type="family">Carabidae</named-content>
            </kwd></kwd-group><mixed-citation publication-type="journal"><person-group><name><surname>Yin</surname><given-names>Wenqi</given-names></name><name><surname>Zhu</surname><given-names>Pingzhou</given-names></name><name><surname>Shi</surname><given-names>Hongliang</given-names></name></person-group><article-title>﻿Taxonomic study on the subgenus <italic><tp:taxon-name><tp:taxon-name-part taxon-name-part-type="genus" reg="Pterostichus"/><tp:taxon-name-part taxon-name-part-type="subgenus" reg="Orientostichus">Orientostichus</tp:taxon-name-part></tp:taxon-name></italic>, the <italic><tp:taxon-name><tp:taxon-name-part taxon-name-part-type="genus" reg="Pterostichus">Pterostichus</tp:taxon-name-part><tp:taxon-name-part taxon-name-part-type="species" reg="pulcher">pulcher</tp:taxon-name-part></tp:taxon-name></italic> species group (<tp:taxon-name><tp:taxon-name-part taxon-name-part-type="order">Coleoptera</tp:taxon-name-part></tp:taxon-name>, <tp:taxon-name><tp:taxon-name-part taxon-name-part-type="family">Carabidae</tp:taxon-name-part></tp:taxon-name>, <tp:taxon-name><tp:taxon-name-part taxon-name-part-type="genus" reg="Pterostichus">Pterostichus</tp:taxon-name-part></tp:taxon-name>)</article-title><source>Zookeys</source><day>16</day><month>08</month><year>2023</year><volume>1175</volume><fpage>163</fpage><lpage>185</lpage><pub-id pub-id-type="doi">10.3897/zookeys.1175.107636</pub-id></mixed-citation></tp:treatment-meta><tp:nomenclature><label>﻿Subgenus</label><tp:taxon-name>
            <object-id xmlns:xlink="http://www.w3.org/1999/xlink" content-type="arpha" xlink:type="simple">2EA92D77-CCEC-52E3-AFCB-BC6E66589349</object-id>
            <tp:taxon-name-part taxon-name-part-type="genus" reg="Pterostichus"/>
            <tp:taxon-name-part taxon-name-part-type="subgenus" reg="Orientostichus">Orientostichus</tp:taxon-name-part>
          </tp:taxon-name><tp:taxon-authority>Sciaky &amp; Allegro, 2013</tp:taxon-authority><tp:nomenclature-citation-list><tp:nomenclature-citation><tp:taxon-name>
                <tp:taxon-name-part taxon-name-part-type="genus" reg="Orientostichus">Orientostichus</tp:taxon-name-part>
              </tp:taxon-name><comment>Sciaky &amp; Allegro, 2013: 113; <xref ref-type="bibr" rid="B1">Fedorenko 2018</xref>: 111.</comment></tp:nomenclature-citation></tp:nomenclature-citation-list></tp:nomenclature><tp:treatment-sec sec-type="type species" id="SECID0EEOAC"><title>Type species.</title><p><italic><tp:taxon-name><tp:taxon-name-part taxon-name-part-type="genus" reg="Pterostichus">Pterostichus</tp:taxon-name-part><tp:taxon-name-part taxon-name-part-type="species" reg="prattii">prattii</tp:taxon-name-part></tp:taxon-name></italic> Bates, 1890 (type locality: Wa-Shan, Sichuan, China).</p></tp:treatment-sec><tp:treatment-sec sec-type="description" id="SECID0EVOAC"><title>Subgeneric characters.</title><p>Body moderately to strongly robust, medium to large sized, body length 13–32 mm. Terminal labial palpomere more or less expanded, usually subtriangular. Mesofemora with two setae on posterior ventral margin; metacoxae with two setae; metatrochanters without seta; fifth tarsomere usually setose ventrally. Elytral epipleura crossed. Umbilicate pore series on interval 9 continuous in middle (middle pores only slightly sparser than those near base and apex). Male sternite VII with or without secondary sexual modification. Male genitalia stout, apical lamella relatively long and twisted longitudinally. Endophallus with sclerotized projections on the ventral surface.</p></tp:treatment-sec><tp:treatment-sec sec-type="Taxonomic comments" id="SECID0E1OAC"><title>Taxonomic comments.</title><p>When erected, 14 species were included in the subgenus (<xref ref-type="bibr" rid="B8">Sciaky and Allegro 2013</xref>). Later, <italic><tp:taxon-name><tp:taxon-name-part taxon-name-part-type="genus" reg="Tritrichis">Tritrichis</tp:taxon-name-part><tp:taxon-name-part taxon-name-part-type="species" reg="chinensis">chinensis</tp:taxon-name-part></tp:taxon-name></italic> Jedlička, 1962 was added to this subgenus as well (<xref ref-type="bibr" rid="B1">Fedorenko 2018</xref>: 111). However, this species actually belongs in the genus <italic><tp:taxon-name><tp:taxon-name-part taxon-name-part-type="genus" reg="Synuchus">Synuchus</tp:taxon-name-part></tp:taxon-name></italic> Gyllenhal, 1810 (see below for details).</p><p>The monophyly of the subgenus <tp:taxon-name><tp:taxon-name-part taxon-name-part-type="genus" reg="Pterostichus"/><tp:taxon-name-part taxon-name-part-type="subgenus" reg="Orientostichus">Orientostichus</tp:taxon-name-part></tp:taxon-name> is supported by its distinctive features of the male genitalia, namely the apical lamella more or less twisted longitudinally. The relationships among the 14 previously described species are not understood, because most of these species have few taxonomic characteristics useful to recognize them except for the diverse secondary modifications on male sternite VII. Nevertheless, the relationship of <italic><tp:taxon-name><tp:taxon-name-part taxon-name-part-type="genus" reg="Pterostichus">P.</tp:taxon-name-part><tp:taxon-name-part taxon-name-part-type="species" reg="pulcher">pulcher</tp:taxon-name-part></tp:taxon-name></italic> Sciaky &amp; Allegro with another six new species described herein is supported by their morphological similarity in several features. We define the <italic><tp:taxon-name><tp:taxon-name-part taxon-name-part-type="genus" reg="Pterostichus">Pterostichus</tp:taxon-name-part><tp:taxon-name-part taxon-name-part-type="species" reg="pulcher">pulcher</tp:taxon-name-part></tp:taxon-name></italic> species group for the species of subgenus <tp:taxon-name><tp:taxon-name-part taxon-name-part-type="genus" reg="Pterostichus"/><tp:taxon-name-part taxon-name-part-type="subgenus" reg="Orientostichus">Orientostichus</tp:taxon-name-part></tp:taxon-name> to include those species having the elytral intervals 3 and 5 each with ≥ 3 large and foveate discal pores, interrupting intervals and forming irregularly catenulate sculpturing. Affinities of the seven species belonging to the <italic><tp:taxon-name><tp:taxon-name-part taxon-name-part-type="genus" reg="Pterostichus">P.</tp:taxon-name-part><tp:taxon-name-part taxon-name-part-type="species" reg="pulcher">pulcher</tp:taxon-name-part></tp:taxon-name></italic> species group can be supported by characteristics of the endophallus of male genitalia: endophallus asetose, basal sclerotized projection (<abbrev xmlns:xlink="http://www.w3.org/1999/xlink" xlink:title="basal sclerotized projection" id="ABBRID0EQBAE" xlink:type="simple">bsp</abbrev>) deeply grooved in the middle, forming a spiral-shaped or U-shaped structure (Figs <xref ref-type="fig" rid="F4">19</xref>–<xref ref-type="fig" rid="F5">28</xref>). In contrast, in <italic><tp:taxon-name><tp:taxon-name-part taxon-name-part-type="genus" reg="Pterostichus">Pterostichus</tp:taxon-name-part><tp:taxon-name-part taxon-name-part-type="species" reg="prattii">prattii</tp:taxon-name-part></tp:taxon-name></italic> and its related species, there are coarse setae on the dorsal-apical surface of endophallus (Fig. <xref ref-type="fig" rid="F5">29</xref>). Whereas in <italic><tp:taxon-name><tp:taxon-name-part taxon-name-part-type="genus" reg="Pterostichus">Pterostichus</tp:taxon-name-part><tp:taxon-name-part taxon-name-part-type="species" reg="curtatus">curtatus</tp:taxon-name-part></tp:taxon-name></italic>, <italic><tp:taxon-name><tp:taxon-name-part taxon-name-part-type="genus" reg="Pterostichus">P.</tp:taxon-name-part><tp:taxon-name-part taxon-name-part-type="species" reg="perlutus">perlutus</tp:taxon-name-part></tp:taxon-name></italic> and some undescribed species related to them, such setae are absent, and the basal sclerotized projection is not grooved but slightly hooked (Fig. <xref ref-type="fig" rid="F5">30</xref>). These characteristic clearly distinguished them from the <italic><tp:taxon-name><tp:taxon-name-part taxon-name-part-type="genus" reg="Pterostichus">P.</tp:taxon-name-part><tp:taxon-name-part taxon-name-part-type="species" reg="pulcher">pulcher</tp:taxon-name-part></tp:taxon-name></italic> group species.</p></tp:treatment-sec><tp:treatment-sec sec-type="description" id="SECID0EQDAE"><title>Morphological characters of the <italic><tp:taxon-name><tp:taxon-name-part taxon-name-part-type="genus" reg="Pterostichus">Pterostichus</tp:taxon-name-part><tp:taxon-name-part taxon-name-part-type="species" reg="pulcher">pulcher</tp:taxon-name-part></tp:taxon-name></italic> species group.</title><p>Relatively robust pterostichine beetles, medium-sized for the subgenus <tp:taxon-name><tp:taxon-name-part taxon-name-part-type="genus" reg="Pterostichus"/><tp:taxon-name-part taxon-name-part-type="subgenus" reg="Orientostichus">Orientostichus</tp:taxon-name-part></tp:taxon-name>, <abbrev xmlns:xlink="http://www.w3.org/1999/xlink" xlink:title="body length" id="ABBRID0ELEAE" xlink:type="simple">BL</abbrev> 14.0–18.5 mm, <abbrev xmlns:xlink="http://www.w3.org/1999/xlink" xlink:title="body width" id="ABBRID0EPEAE" xlink:type="simple">BW</abbrev> 4.9–6.2 mm. Dorsal surface nearly black or a little brownish black, without evident metallic luster; mouthparts and tarsomeres sometimes reddish brown. Head medium-sized, nearly smooth. Eyes large and convex; two supraorbital setae present; frontal grooves deep, slightly sinuate, reaching mid-point of eyes; temporae short, slightly convex. Antennae exceeding pronotal base in one or two segments, antennomere 3 with or without accessory setae. Labrum and clypeus shallowly curved inward apically; mandibles straight and elongate, apex evenly curved; terminal labial and maxillary palpomere slightly expanded, subtriangular, a little more broadly expanded in males; penultimate labial palpomere with two setae along inner margin, without extra seta near apex; submentum with one lateral seta on each side. Pronotum circular or subcordate, disc with faint isodiametric microsculpture; widest near 1/3, with ≥ 1 mid-lateral setae; basal seta very close to posterior angle. Anterior margin markedly emarginate, narrowly bordered along its entire length. Anterior angles narrowly rounded, their apices not or slightly projected. Posterior margin almost straight, sometimes very shallowly concave in middle, much narrower than base of elytra between humeral angles. Disc moderately convex, often with transverse wrinkles aside median line. Basal foveae with inner and outer grooves well-defined but both without clear limits, these partly fused at base, outer groove evidently shorter than inner one. Elytra oblong, width a little greater than 1/2 of length, widest a little behind middle, with distinct isodiametric microsculpture in both males and females. Shoulders rounded, humeral angles obtuse and not projected outward, apex not dentate. Striae deep and impunctate, parascutellar pore usually absent, rarely present on base of stria 1; intervals clearly convex, elytral intervals 3 and 5 each with ≥ 3 large and foveate discal pores, sometimes discal pores also present on interval 7; these intervals are interrupted by discal pores, forming irregularly catenulate sculpturing. Umbilicate pore series on interval 9 composed of 21–23 pores, continuous in middle (middle pores only slightly sparser than those near base and apex, thus the basal, middle, and apical groups of pores cannot be clearly separated). Ventral side: Metepisternum length slightly shorter than basal width; sternite VII with one seta on each side in males, two in females; male sternite VII usually with secondary sexual modification. Fifth tarsomere setose ventrally. Male genitalia: Median lobe of aedeagus stout, curved near basal 1/3; apical lamella twisted longitudinally. Right paramere relatively short and stout, apex rounded. Endophallus strongly directed ventrally, with three sclerotized projections on ventral surface: two preapical projections very close to gonopore, small and slightly hooked; basal sclerotized projection (<abbrev xmlns:xlink="http://www.w3.org/1999/xlink" xlink:title="basal sclerotized projection" id="ABBRID0ETEAE" xlink:type="simple">bsp</abbrev>) close to margin of apical orifice, large and deeply grooved in the middle to its left-apical side, <abbrev xmlns:xlink="http://www.w3.org/1999/xlink" xlink:title="basal sclerotized projection" id="ABBRID0EXEAE" xlink:type="simple">bsp</abbrev> divided into two branches, left branch always narrow and simple, while right branch much thicker and showing morphology diversity among different species: dorsal surface prominent forming a hooked tubercle (Figs <xref ref-type="fig" rid="F4">19–21</xref>, <xref ref-type="fig" rid="F5">25</xref>), apex extended and bent forming a spiral-shaped structure (Figs <xref ref-type="fig" rid="F4">22</xref>, <xref ref-type="fig" rid="F5">26</xref>), or U-shaped with dorsal surface sinuate (Figs <xref ref-type="fig" rid="F4">23</xref>, <xref ref-type="fig" rid="F4">24</xref>, <xref ref-type="fig" rid="F5">27</xref>, <xref ref-type="fig" rid="F5">28</xref>); gonopore lobe long and directed to the base of endophallus. Female genitalia: Gonocoxite 2 of ovipositor almost identical across in species: falciform in ventral view, length three times the basal width; outer margin with one or two minute ensiform setae, inner margin without ensiform seta; apex rounded in lateral view, with two nematiform setae in a groove (Fig. <xref ref-type="fig" rid="F8">40</xref>). Spermatheca with seminal canal and receptaculum hardly differentiated; receptaculum straight and digitate, surface smooth; seminal canal a little slenderer than receptaculum, two to three times length of receptaculum; spermathecal gland inserted on base of receptaculum (Fig. <xref ref-type="fig" rid="F8">41</xref>).</p><p>The <italic><tp:taxon-name><tp:taxon-name-part taxon-name-part-type="genus" reg="Pterostichus">Pterostichus</tp:taxon-name-part><tp:taxon-name-part taxon-name-part-type="species" reg="pulcher">pulcher</tp:taxon-name-part></tp:taxon-name></italic> species group contains the following seven species, all distributed in the Liangshan Yi Autonomous Prefecture in Sichuan province of China (Fig. <xref ref-type="fig" rid="F9">42</xref>):</p><p><tp:taxon-name><tp:taxon-name-part taxon-name-part-type="genus" reg="Pterostichus">Pterostichus</tp:taxon-name-part> (<tp:taxon-name-part taxon-name-part-type="subgenus" reg="Orientostichus">Orientostichus</tp:taxon-name-part>) <tp:taxon-name-part taxon-name-part-type="species" reg="pulcher">pulcher</tp:taxon-name-part></tp:taxon-name> Sciaky &amp; Allegro, 2013 (Meigu, E’bian);</p><p><tp:taxon-name><tp:taxon-name-part taxon-name-part-type="genus" reg="Pterostichus">Pterostichus</tp:taxon-name-part> (<tp:taxon-name-part taxon-name-part-type="subgenus" reg="Orientostichus">Orientostichus</tp:taxon-name-part>) <tp:taxon-name-part taxon-name-part-type="species" reg="pemphis">pemphis</tp:taxon-name-part></tp:taxon-name> sp. nov. (Puge, Zhaojue, Butuo);</p><p><tp:taxon-name><tp:taxon-name-part taxon-name-part-type="genus" reg="Pterostichus">Pterostichus</tp:taxon-name-part> (<tp:taxon-name-part taxon-name-part-type="subgenus" reg="Orientostichus">Orientostichus</tp:taxon-name-part>) <tp:taxon-name-part taxon-name-part-type="species" reg="orbicollis">orbicollis</tp:taxon-name-part></tp:taxon-name> sp. nov. (Huili);</p><p><tp:taxon-name><tp:taxon-name-part taxon-name-part-type="genus" reg="Pterostichus">Pterostichus</tp:taxon-name-part> (<tp:taxon-name-part taxon-name-part-type="subgenus" reg="Orientostichus">Orientostichus</tp:taxon-name-part>) <tp:taxon-name-part taxon-name-part-type="species" reg="leo">leo</tp:taxon-name-part></tp:taxon-name> sp. nov. (Jinyang);</p><p><tp:taxon-name><tp:taxon-name-part taxon-name-part-type="genus" reg="Pterostichus">Pterostichus</tp:taxon-name-part> (<tp:taxon-name-part taxon-name-part-type="subgenus" reg="Orientostichus">Orientostichus</tp:taxon-name-part>) <tp:taxon-name-part taxon-name-part-type="species" reg="liyuani">liyuani</tp:taxon-name-part></tp:taxon-name> sp. nov. (Puge, Zhaojue);</p><p><tp:taxon-name><tp:taxon-name-part taxon-name-part-type="genus" reg="Pterostichus">Pterostichus</tp:taxon-name-part> (<tp:taxon-name-part taxon-name-part-type="subgenus" reg="Orientostichus">Orientostichus</tp:taxon-name-part>) <tp:taxon-name-part taxon-name-part-type="species" reg="condylus">condylus</tp:taxon-name-part></tp:taxon-name> sp. nov. (Mianning, Xide);</p><p><tp:taxon-name><tp:taxon-name-part taxon-name-part-type="genus" reg="Pterostichus">Pterostichus</tp:taxon-name-part> (<tp:taxon-name-part taxon-name-part-type="subgenus" reg="Orientostichus">Orientostichus</tp:taxon-name-part>) <tp:taxon-name-part taxon-name-part-type="species" reg="jialini">jialini</tp:taxon-name-part></tp:taxon-name> sp. nov. (Huidong).</p></tp:treatment-sec><tp:treatment-sec><!--Section generated to contain objects referenced in tp:taxon-treatment.--><fig id="F4" position="float" orientation="portrait"><object-id xmlns:xlink="http://www.w3.org/1999/xlink" content-type="doi" xlink:type="simple">10.3897/zookeys.1175.107636.figures19-24</object-id><object-id xmlns:xlink="http://www.w3.org/1999/xlink" content-type="arpha" xlink:type="simple">386D347C-ACEF-5375-863E-79953788B744</object-id><label>Figures 19–24.</label><caption><p>Endophallus of <italic><tp:taxon-name><tp:taxon-name-part taxon-name-part-type="genus" reg="Pterostichus">Pterostichus</tp:taxon-name-part><tp:taxon-name-part taxon-name-part-type="species" reg="pulcher">pulcher</tp:taxon-name-part></tp:taxon-name></italic> species group, left lateral view and right lateral view <bold>19</bold><italic><tp:taxon-name><tp:taxon-name-part taxon-name-part-type="genus" reg="Pterostichus">P.</tp:taxon-name-part><tp:taxon-name-part taxon-name-part-type="species" reg="pemphis">pemphis</tp:taxon-name-part></tp:taxon-name></italic> sp. nov., paratype from Zhaojue county <bold>20</bold><italic><tp:taxon-name><tp:taxon-name-part taxon-name-part-type="genus" reg="Pterostichus">P.</tp:taxon-name-part><tp:taxon-name-part taxon-name-part-type="species" reg="orbicollis">orbicollis</tp:taxon-name-part></tp:taxon-name></italic> sp. nov., paratype from Longzhoushan mountain, Huili county <bold>21</bold><italic><tp:taxon-name><tp:taxon-name-part taxon-name-part-type="genus" reg="Pterostichus">P.</tp:taxon-name-part><tp:taxon-name-part taxon-name-part-type="species" reg="leo">leo</tp:taxon-name-part></tp:taxon-name></italic> sp. nov., paratype from Shizishan mountain, Jinyang county <bold>22</bold><italic><tp:taxon-name><tp:taxon-name-part taxon-name-part-type="genus" reg="Pterostichus">P.</tp:taxon-name-part><tp:taxon-name-part taxon-name-part-type="species" reg="liyuani">liyuani</tp:taxon-name-part></tp:taxon-name></italic> sp. nov., paratype from Luojishan mountain, Puge county <bold>23</bold><italic><tp:taxon-name><tp:taxon-name-part taxon-name-part-type="genus" reg="Pterostichus">P.</tp:taxon-name-part><tp:taxon-name-part taxon-name-part-type="species" reg="condylus">condylus</tp:taxon-name-part></tp:taxon-name></italic> sp. nov., paratype from Mianning county <bold>24</bold><italic><tp:taxon-name><tp:taxon-name-part taxon-name-part-type="genus" reg="Pterostichus">P.</tp:taxon-name-part><tp:taxon-name-part taxon-name-part-type="species" reg="pulcher">pulcher</tp:taxon-name-part></tp:taxon-name></italic> Sciaky &amp; Allegro, paratype from Yizi Yakou, E’bian county to Meigu county. Scale bar: 1 mm. Abbreviations: <abbrev xmlns:xlink="http://www.w3.org/1999/xlink" xlink:title="gonopore" id="ABBRID0E4SAG" xlink:type="simple">gp</abbrev>: gonopore, <abbrev xmlns:xlink="http://www.w3.org/1999/xlink" xlink:title="gonopore lobe" id="ABBRID0EBTAG" xlink:type="simple">gpl</abbrev>: gonopore lobe, <abbrev xmlns:xlink="http://www.w3.org/1999/xlink" xlink:title="basal sclerotized projection" id="ABBRID0EFTAG" xlink:type="simple">bsp</abbrev>: basal sclerotized projection, <abbrev xmlns:xlink="http://www.w3.org/1999/xlink" xlink:title="ventral basal lobe" id="ABBRID0EJTAG" xlink:type="simple">vb</abbrev>: ventral basal lobe.</p></caption><graphic xmlns:xlink="http://www.w3.org/1999/xlink" xlink:href="zookeys-1175-163_article-107636__-g004.jpg" position="float" orientation="portrait" xlink:type="simple" id="oo_893316.jpg"><uri content-type="original_file" xlink:type="simple">https://binary.pensoft.net/fig/893316</uri></graphic></fig><fig id="F5" position="float" orientation="portrait"><object-id xmlns:xlink="http://www.w3.org/1999/xlink" content-type="doi" xlink:type="simple">10.3897/zookeys.1175.107636.figures25-30</object-id><object-id xmlns:xlink="http://www.w3.org/1999/xlink" content-type="arpha" xlink:type="simple">9447AFF5-2531-55EF-9539-26A3C73966A7</object-id><label>Figures 25–30.</label><caption><p><bold>25–28</bold> endophallus <abbrev xmlns:xlink="http://www.w3.org/1999/xlink" xlink:title="basal sclerotized projection" id="ABBRID0ECZAG" xlink:type="simple">bsp</abbrev> of <italic><tp:taxon-name><tp:taxon-name-part taxon-name-part-type="genus" reg="Pterostichus">Pterostichus</tp:taxon-name-part><tp:taxon-name-part taxon-name-part-type="species" reg="pulcher">pulcher</tp:taxon-name-part></tp:taxon-name></italic> species group, left lateral view <bold>25</bold><italic><tp:taxon-name><tp:taxon-name-part taxon-name-part-type="genus" reg="Pterostichus">P.</tp:taxon-name-part><tp:taxon-name-part taxon-name-part-type="species" reg="orbicollis">orbicollis</tp:taxon-name-part></tp:taxon-name></italic> sp. nov., paratype from Longzhoushan mountain, Huili county <bold>26</bold><italic><tp:taxon-name><tp:taxon-name-part taxon-name-part-type="genus" reg="Pterostichus">P.</tp:taxon-name-part><tp:taxon-name-part taxon-name-part-type="species" reg="liyuani">liyuani</tp:taxon-name-part></tp:taxon-name></italic> sp. nov., paratype from Luojishan mountain, Puge county <bold>27</bold><italic><tp:taxon-name><tp:taxon-name-part taxon-name-part-type="genus" reg="Pterostichus">P.</tp:taxon-name-part><tp:taxon-name-part taxon-name-part-type="species" reg="condylus">condylus</tp:taxon-name-part></tp:taxon-name></italic> sp. nov., paratype from Mianning county <bold>28</bold><italic><tp:taxon-name><tp:taxon-name-part taxon-name-part-type="genus" reg="Pterostichus">P.</tp:taxon-name-part><tp:taxon-name-part taxon-name-part-type="species" reg="pulcher">pulcher</tp:taxon-name-part></tp:taxon-name></italic> Sciaky &amp; Allegro, paratype from Yizi Yakou, E’bian county to Meigu county <bold>29, 30</bold> Endophallus of <tp:taxon-name><tp:taxon-name-part taxon-name-part-type="genus" reg="Pterostichus">Pterostichus</tp:taxon-name-part> (<tp:taxon-name-part taxon-name-part-type="subgenus" reg="Orientostichus">Orientostichus</tp:taxon-name-part>)</tp:taxon-name> spp., left lateral view and right lateral view <bold>29</bold><italic><tp:taxon-name><tp:taxon-name-part taxon-name-part-type="genus" reg="Pterostichus">P.</tp:taxon-name-part><tp:taxon-name-part taxon-name-part-type="species" reg="prattii">prattii</tp:taxon-name-part></tp:taxon-name></italic> Bates, 1890, a male from Sanming city, Fujian province <bold>30</bold><italic><tp:taxon-name><tp:taxon-name-part taxon-name-part-type="genus" reg="Pterostichus">P.</tp:taxon-name-part><tp:taxon-name-part taxon-name-part-type="species" reg="curtatus">curtatus</tp:taxon-name-part></tp:taxon-name></italic> Fairmaire, a male from Heqing county, Yunnan province. Scale bars: 1 mm. Abbreviations: <abbrev xmlns:xlink="http://www.w3.org/1999/xlink" xlink:title="gonopore" id="ABBRID0EM3AG" xlink:type="simple">gp</abbrev>: gonopore, <abbrev xmlns:xlink="http://www.w3.org/1999/xlink" xlink:title="gonopore lobe" id="ABBRID0EQ3AG" xlink:type="simple">gpl</abbrev>: gonopore lobe, <abbrev xmlns:xlink="http://www.w3.org/1999/xlink" xlink:title="basal sclerotized projection" id="ABBRID0EU3AG" xlink:type="simple">bsp</abbrev>: basal sclerotized projection, <abbrev xmlns:xlink="http://www.w3.org/1999/xlink" xlink:title="ventral basal lobe" id="ABBRID0EY3AG" xlink:type="simple">vb</abbrev>: ventral basal lobe.</p></caption><graphic xmlns:xlink="http://www.w3.org/1999/xlink" xlink:href="zookeys-1175-163_article-107636__-g005.jpg" position="float" orientation="portrait" xlink:type="simple" id="oo_893317.jpg"><uri content-type="original_file" xlink:type="simple">https://binary.pensoft.net/fig/893317</uri></graphic></fig><fig id="F8" position="float" orientation="portrait"><object-id xmlns:xlink="http://www.w3.org/1999/xlink" content-type="doi" xlink:type="simple">10.3897/zookeys.1175.107636.figures40-41</object-id><object-id xmlns:xlink="http://www.w3.org/1999/xlink" content-type="arpha" xlink:type="simple">0DE8E731-F630-5B15-8394-87711AECD8F5</object-id><label>Figures 40, 41.</label><caption><p>Female genitalia of <tp:taxon-name><tp:taxon-name-part taxon-name-part-type="genus" reg="Pterostichus">Pterostichus</tp:taxon-name-part> (<tp:taxon-name-part taxon-name-part-type="subgenus" reg="Orientostichus">Orientostichus</tp:taxon-name-part>) <tp:taxon-name-part taxon-name-part-type="species" reg="pemphis">pemphis</tp:taxon-name-part></tp:taxon-name> sp. nov., paratype from Shuihaizi, Puge county <bold>40</bold> ventral view and inner lateral view of ovipositor. <bold>41</bold>. Female reproductive system. Scale bars: 0.5 mm (<bold>40</bold>); 1 mm (<bold>41</bold>). Abbreviations: <abbrev xmlns:xlink="http://www.w3.org/1999/xlink" xlink:title="gonocoxite 1" id="ABBRID0EX2BG" xlink:type="simple">g1</abbrev>: gonocoxite 1, <abbrev xmlns:xlink="http://www.w3.org/1999/xlink" xlink:title="gonocoxite 2" id="ABBRID0E22BG" xlink:type="simple">g2</abbrev>: gonocoxite 2, <abbrev xmlns:xlink="http://www.w3.org/1999/xlink" xlink:title="ensiform setae" id="ABBRID0E62BG" xlink:type="simple">es</abbrev>: ensiform setae, <abbrev xmlns:xlink="http://www.w3.org/1999/xlink" xlink:title="nematiform setae" id="ABBRID0ED3BG" xlink:type="simple">ns</abbrev>, nematiform setae, <abbrev xmlns:xlink="http://www.w3.org/1999/xlink" xlink:title="bursa copulatrix" id="ABBRID0EH3BG" xlink:type="simple">bc</abbrev>: bursa copulatrix, <abbrev xmlns:xlink="http://www.w3.org/1999/xlink" xlink:title="common oviduct" id="ABBRID0EL3BG" xlink:type="simple">co</abbrev>: common oviduct, <abbrev xmlns:xlink="http://www.w3.org/1999/xlink" xlink:title="seminal canal" id="ABBRID0EP3BG" xlink:type="simple">sc</abbrev>: seminal canal, <abbrev xmlns:xlink="http://www.w3.org/1999/xlink" xlink:title="receptaculum" id="ABBRID0ET3BG" xlink:type="simple">rc</abbrev>: receptaculum, <abbrev xmlns:xlink="http://www.w3.org/1999/xlink" xlink:title="spermathecal gland" id="ABBRID0EX3BG" xlink:type="simple">sg</abbrev>: spermathecal gland, <abbrev xmlns:xlink="http://www.w3.org/1999/xlink" xlink:title="spermathecal canal" id="ABBRID0E23BG" xlink:type="simple">spc</abbrev>: spermathecal canal.</p></caption><graphic xmlns:xlink="http://www.w3.org/1999/xlink" xlink:href="zookeys-1175-163_article-107636__-g008.jpg" position="float" orientation="portrait" xlink:type="simple" id="oo_893320.jpg"><uri content-type="original_file" xlink:type="simple">https://binary.pensoft.net/fig/893320</uri></graphic></fig><fig id="F9" position="float" orientation="portrait"><object-id xmlns:xlink="http://www.w3.org/1999/xlink" content-type="doi" xlink:type="simple">10.3897/zookeys.1175.107636.figure42</object-id><object-id xmlns:xlink="http://www.w3.org/1999/xlink" content-type="arpha" xlink:type="simple">D8DD752B-BC62-5610-A5F5-16D5FA2CE3C6</object-id><label>Figure 42.</label><caption><p>Distribution of the taxa of <italic><tp:taxon-name><tp:taxon-name-part taxon-name-part-type="genus" reg="Pterostichus">Pterostichus</tp:taxon-name-part><tp:taxon-name-part taxon-name-part-type="species" reg="pulcher">pulcher</tp:taxon-name-part></tp:taxon-name></italic> species group in Sichuan province, China. Brown: <italic><tp:taxon-name><tp:taxon-name-part taxon-name-part-type="genus" reg="Pterostichus">P.</tp:taxon-name-part><tp:taxon-name-part taxon-name-part-type="species" reg="pemphis">pemphis</tp:taxon-name-part></tp:taxon-name></italic> sp. nov. Yellow: <italic><tp:taxon-name><tp:taxon-name-part taxon-name-part-type="genus" reg="Pterostichus">P.</tp:taxon-name-part><tp:taxon-name-part taxon-name-part-type="species" reg="orbicollis">orbicollis</tp:taxon-name-part></tp:taxon-name></italic> sp. nov. Red: <italic><tp:taxon-name><tp:taxon-name-part taxon-name-part-type="genus" reg="Pterostichus">P.</tp:taxon-name-part><tp:taxon-name-part taxon-name-part-type="species" reg="leo">leo</tp:taxon-name-part></tp:taxon-name></italic> sp. nov. Purple: <italic><tp:taxon-name><tp:taxon-name-part taxon-name-part-type="genus" reg="Pterostichus">P.</tp:taxon-name-part><tp:taxon-name-part taxon-name-part-type="species" reg="liyuani">liyuani</tp:taxon-name-part></tp:taxon-name></italic> sp. nov. Blue: <italic><tp:taxon-name><tp:taxon-name-part taxon-name-part-type="genus" reg="Pterostichus">P.</tp:taxon-name-part><tp:taxon-name-part taxon-name-part-type="species" reg="condylus">condylus</tp:taxon-name-part></tp:taxon-name></italic> sp. nov. Green: <italic><tp:taxon-name><tp:taxon-name-part taxon-name-part-type="genus" reg="Pterostichus">P.</tp:taxon-name-part><tp:taxon-name-part taxon-name-part-type="species" reg="jialini">jialini</tp:taxon-name-part></tp:taxon-name></italic> sp. nov. Orange: <italic><tp:taxon-name><tp:taxon-name-part taxon-name-part-type="genus" reg="Pterostichus">P.</tp:taxon-name-part><tp:taxon-name-part taxon-name-part-type="species" reg="pulcher">pulcher</tp:taxon-name-part></tp:taxon-name></italic> Sciaky &amp; Allegro.</p></caption><graphic xmlns:xlink="http://www.w3.org/1999/xlink" xlink:href="zookeys-1175-163_article-107636__-g009.jpg" position="float" orientation="portrait" xlink:type="simple" id="oo_893321.jpg"><uri content-type="original_file" xlink:type="simple">https://binary.pensoft.net/fig/893321</uri></graphic></fig></tp:treatment-sec><ref-list><ref id="B1"><mixed-citation xmlns:xlink="http://www.w3.org/1999/xlink" xlink:type="simple"><person-group><name name-style="western"><surname>Fedorenko</surname><given-names>DN</given-names></name></person-group> (<year>2018</year>) <article-title>Notes on <tp:taxon-name><tp:taxon-name-part taxon-name-part-type="genus">Pterostichus</tp:taxon-name-part><tp:taxon-name-part taxon-name-part-type="infraspecific-rank">subgenus</tp:taxon-name-part><tp:taxon-name-part taxon-name-part-type="subgenus">Steropanus</tp:taxon-name-part></tp:taxon-name> Fairmaire, 1889 (<tp:taxon-name><tp:taxon-name-part taxon-name-part-type="order">Coleoptera</tp:taxon-name-part></tp:taxon-name>: <tp:taxon-name><tp:taxon-name-part taxon-name-part-type="family">Carabidae</tp:taxon-name-part></tp:taxon-name>: <tp:taxon-name><tp:taxon-name-part taxon-name-part-type="tribe">Pterostichini</tp:taxon-name-part></tp:taxon-name>), with descriptions of new species.</article-title><source>Russian Entomological Journal</source><volume>27</volume>(<issue>2</issue>): <fpage>107</fpage>–<lpage>121</lpage>. <ext-link xlink:href="10.15298/rusentj.27.2.01" ext-link-type="doi" xlink:type="simple">https://doi.org/10.15298/rusentj.27.2.01</ext-link></mixed-citation></ref><ref id="B8"><mixed-citation xmlns:xlink="http://www.w3.org/1999/xlink" xlink:type="simple"><person-group><name name-style="western"><surname>Sciaky</surname><given-names>R</given-names></name><name name-style="western"><surname>Allegro</surname><given-names>G</given-names></name></person-group> (<year>2013</year>) <article-title>Two new subgenera and two new species of <italic><tp:taxon-name><tp:taxon-name-part taxon-name-part-type="genus">Pterostichus</tp:taxon-name-part></tp:taxon-name></italic> from China (<tp:taxon-name><tp:taxon-name-part taxon-name-part-type="order">Coleoptera</tp:taxon-name-part></tp:taxon-name><tp:taxon-name><tp:taxon-name-part taxon-name-part-type="family">Carabidae</tp:taxon-name-part></tp:taxon-name>).</article-title><source>Bollettino del Museo Civico di Storia Naturale di Verona</source><volume>37</volume>: <fpage>113</fpage>–<lpage>122</lpage>.</mixed-citation></ref></ref-list></tp:taxon-treatment>
