# Supplementary material for: ﻿Taxonomic study on the subgenus Orientostichus, the Pterostichuspulcher species group (Coleoptera, Carabidae, Pterostichus)
Source: Zookeys. 2023 Aug 16;1175:163–85. doi: 10.3897/zookeys.1175.107636 (PMC10448245; doi:10.3897/zookeys.1175.107636)
Supplement: XML Treatment for Pterostichus (Orientostichus) pemphis [file zookeys.1175.107636-treatment2.xml]

<!DOCTYPE tp:taxon-treatment
  PUBLIC "-//TaxonX//DTD Taxonomic Treatment Publishing DTD v0 20100105//EN" "tax-treatment-NSO.dtd">
<tp:taxon-treatment xmlns:tp="http://www.plazi.org/taxpub"><tp:treatment-meta><kwd-group><label>Taxon classification</label><kwd>
              <named-content content-type="kingdom">Animalia</named-content>
            </kwd><kwd>
              <named-content content-type="order">Coleoptera</named-content>
            </kwd><kwd>
              <named-content content-type="family">Carabidae</named-content>
            </kwd></kwd-group><mixed-citation publication-type="journal"><person-group><name><surname>Yin</surname><given-names>Wenqi</given-names></name><name><surname>Zhu</surname><given-names>Pingzhou</given-names></name><name><surname>Shi</surname><given-names>Hongliang</given-names></name></person-group><article-title>﻿Taxonomic study on the subgenus <italic><tp:taxon-name><tp:taxon-name-part taxon-name-part-type="genus" reg="Pterostichus"/><tp:taxon-name-part taxon-name-part-type="subgenus" reg="Orientostichus">Orientostichus</tp:taxon-name-part></tp:taxon-name></italic>, the <italic><tp:taxon-name><tp:taxon-name-part taxon-name-part-type="genus" reg="Pterostichus">Pterostichus</tp:taxon-name-part><tp:taxon-name-part taxon-name-part-type="species" reg="pulcher">pulcher</tp:taxon-name-part></tp:taxon-name></italic> species group (<tp:taxon-name><tp:taxon-name-part taxon-name-part-type="order">Coleoptera</tp:taxon-name-part></tp:taxon-name>, <tp:taxon-name><tp:taxon-name-part taxon-name-part-type="family">Carabidae</tp:taxon-name-part></tp:taxon-name>, <tp:taxon-name><tp:taxon-name-part taxon-name-part-type="genus" reg="Pterostichus">Pterostichus</tp:taxon-name-part></tp:taxon-name>)</article-title><source>Zookeys</source><day>16</day><month>08</month><year>2023</year><volume>1175</volume><fpage>163</fpage><lpage>185</lpage><pub-id pub-id-type="doi">10.3897/zookeys.1175.107636</pub-id></mixed-citation></tp:treatment-meta><tp:nomenclature><label>﻿</label><tp:taxon-name><object-id xmlns:xlink="http://www.w3.org/1999/xlink" content-type="arpha" xlink:type="simple">2B37CF9B-BA75-5404-8D7E-727CE42E0AEB</object-id><tp:taxon-name-part taxon-name-part-type="genus" reg="Pterostichus">Pterostichus</tp:taxon-name-part> (<tp:taxon-name-part taxon-name-part-type="subgenus" reg="Orientostichus">Orientostichus</tp:taxon-name-part>) <tp:taxon-name-part taxon-name-part-type="species" reg="pemphis">pemphis</tp:taxon-name-part><object-id xmlns:xlink="http://www.w3.org/1999/xlink" content-type="zoobank" xlink:type="simple">https://zoobank.org/69D91D53-ECC3-4E35-B0FE-7CE16F72A5B6</object-id></tp:taxon-name><tp:taxon-status xmlns:xlink="http://www.w3.org/1999/xlink" xlink:type="simple">sp. nov.</tp:taxon-status><xref ref-type="fig" rid="F1">Figs 1</xref><xref ref-type="fig" rid="F2">, 7</xref><xref ref-type="fig" rid="F3">, 13</xref><xref ref-type="fig" rid="F4">, 19</xref><xref ref-type="fig" rid="F7">, 34</xref><xref ref-type="fig" rid="F8">, 40</xref><xref ref-type="fig" rid="F8">, 41 Chinese vernacular name: 泡通缘步甲</xref></tp:nomenclature><tp:treatment-sec sec-type="type locality" id="SECID0EF3AE"><title>Type locality.</title><p>China, Sichuan province: Liangshan Yi Autonomous Prefecture, Puge county, Shuihaizi wind power station (<named-content xmlns:xlink="http://www.w3.org/1999/xlink" content-type="dwc:verbatimCoordinates" xlink:type="simple"><named-content content-type="geo-json" specific-use="{&#34;type&#34;:&#34;Point&#34;,&#34;coordinates&#34;:[102.450000,27.330000]}" id="NCID0EO3AE" xlink:type="simple">27.33N, 102.45E</named-content></named-content>, alt 3515 m).</p></tp:treatment-sec><tp:treatment-sec sec-type="type material" id="SECID0ET3AE"><title>Type material.</title><p><bold><italic>Holotype</italic></bold>: ♂: “China: Sichuan prov., Puge County, Shuihaizi wind power station, meadow + rhodo. + fir. 3515 m, N27.3355, E102.4461”, “2018.VII.21, pitfall trap. Shi HL, Yan WF, Zhu PZ &amp; Jiang ZY lgt., <named-content xmlns:xlink="http://www.w3.org/1999/xlink" content-type="dwc:institutional_code" xlink:title="Institute of Zoology, Chinese Academy of Sciences" xlink:href="http://grbio.org/institution/institute-zoology-chinese-academy-sciences" xlink:type="simple">IZAS</named-content> &amp; BJFU exp. 2018”, “HOLOTYPE ♂ <tp:taxon-name><tp:taxon-name-part taxon-name-part-type="genus" reg="Pterostichus">Pterostichus</tp:taxon-name-part> (<tp:taxon-name-part taxon-name-part-type="subgenus" reg="Orientostichus">Orientostichus</tp:taxon-name-part>) <tp:taxon-name-part taxon-name-part-type="species" reg="pemphis">pemphis</tp:taxon-name-part></tp:taxon-name> sp. nov. det. Yin &amp; Shi, 2022” [red label]; <bold><italic>Paratypes</italic></bold> (a total of 96 ♂ and 79 ♀): 19 ♂ and 24 ♀: the same data as holotype but labeled as paratype; 1 ♂ 2 ♀: “China: Sichuan prov., Butuo county, Juesa vill., Pukui mt., alpine meadow, 3248 m, N27.4233, E102.7604”, “2015.VII.26, pitfall trap, Shi HL, Liu B &amp; Ma YL lgt., BJFU exp. 2015”, “PARATYPE of <tp:taxon-name><tp:taxon-name-part taxon-name-part-type="genus" reg="Pterostichus">Pterostichus</tp:taxon-name-part> (<tp:taxon-name-part taxon-name-part-type="subgenus" reg="Orientostichus">Orientostichus</tp:taxon-name-part>) <tp:taxon-name-part taxon-name-part-type="species" reg="pemphis">pemphis</tp:taxon-name-part></tp:taxon-name> sp. nov. det. Yin &amp; Shi, 2022” [red label]; 76 ♂ and 53 ♀ (<abbrev xmlns:xlink="http://www.w3.org/1999/xlink" xlink:title="Collection of Haoyuan Li" id="ABBRID0EB5AE" xlink:type="simple">CHYL</abbrev>): “China, Sichuan province, Liangshan autonomous prefecture, Zhaojue county, Jiefanggou town, 3000 m, 2022.VI, leg by Li Yuan”, “PARATYPE of <tp:taxon-name><tp:taxon-name-part taxon-name-part-type="genus" reg="Pterostichus">Pterostichus</tp:taxon-name-part> (<tp:taxon-name-part taxon-name-part-type="subgenus" reg="Orientostichus">Orientostichus</tp:taxon-name-part>) <tp:taxon-name-part taxon-name-part-type="species" reg="pemphis">pemphis</tp:taxon-name-part></tp:taxon-name> sp. nov. det. Yin &amp; Shi, 2022” [red label].</p></tp:treatment-sec><tp:treatment-sec sec-type="diagnosis" id="SECID0ET5AE"><title>Diagnosis.</title><p>Elytral intervals 3 and 5 each with ≥ 3 large foveate discal pores, interval 7 without discal pore. Antennomere 3 with accessory setae. Pronotum nearly circular, evenly curved before posterior angles; posterior angles rounded, apex with an additional blunt denticle which distinctly prominent (Fig. <xref ref-type="fig" rid="F2">7</xref>); lateral margins with 2–4 mid-lateral setae. Male sternite VII with a well-defined smooth tubercle (Fig. <xref ref-type="fig" rid="F7">34</xref>). Apical lamella of aedeagus wide and short (<abbrev xmlns:xlink="http://www.w3.org/1999/xlink" xlink:title="length of apical lamella" id="ABBRID0EB6AE" xlink:type="simple">LL</abbrev>/<abbrev xmlns:xlink="http://www.w3.org/1999/xlink" xlink:title="width of apical lamella" id="ABBRID0EF6AE" xlink:type="simple">LW</abbrev> = 1.35–1.55), apex rounded (Fig. <xref ref-type="fig" rid="F3">13</xref>); endophallus with right branch of <abbrev xmlns:xlink="http://www.w3.org/1999/xlink" xlink:title="basal sclerotized projection" id="ABBRID0EN6AE" xlink:type="simple">bsp</abbrev> tuberculate on dorsal surface (Fig. <xref ref-type="fig" rid="F4">19</xref>).</p><fig id="F1" position="float" orientation="portrait"><object-id xmlns:xlink="http://www.w3.org/1999/xlink" content-type="doi" xlink:type="simple">10.3897/zookeys.1175.107636.figures1-6</object-id><object-id xmlns:xlink="http://www.w3.org/1999/xlink" content-type="arpha" xlink:type="simple">57CD1BBA-B7E9-531C-8CC3-EDDC7AB07F9A</object-id><label>Figures 1–6.</label><caption><p>Habitus and labels of <italic><tp:taxon-name><tp:taxon-name-part taxon-name-part-type="genus" reg="Pterostichus">Pterostichus</tp:taxon-name-part><tp:taxon-name-part taxon-name-part-type="species" reg="pulcher">pulcher</tp:taxon-name-part></tp:taxon-name></italic> species group <bold>1</bold><italic><tp:taxon-name><tp:taxon-name-part taxon-name-part-type="genus" reg="Pterostichus">P.</tp:taxon-name-part><tp:taxon-name-part taxon-name-part-type="species" reg="pemphis">pemphis</tp:taxon-name-part></tp:taxon-name></italic> sp. nov., holotype <bold>2</bold><italic><tp:taxon-name><tp:taxon-name-part taxon-name-part-type="genus" reg="Pterostichus">P.</tp:taxon-name-part><tp:taxon-name-part taxon-name-part-type="species" reg="orbicollis">orbicollis</tp:taxon-name-part></tp:taxon-name></italic> sp. nov., holotype <bold>3</bold><italic><tp:taxon-name><tp:taxon-name-part taxon-name-part-type="genus" reg="Pterostichus">P.</tp:taxon-name-part><tp:taxon-name-part taxon-name-part-type="species" reg="leo">leo</tp:taxon-name-part></tp:taxon-name></italic> sp. nov., holotype <bold>4</bold><italic><tp:taxon-name><tp:taxon-name-part taxon-name-part-type="genus" reg="Pterostichus">P.</tp:taxon-name-part><tp:taxon-name-part taxon-name-part-type="species" reg="liyuani">liyuani</tp:taxon-name-part></tp:taxon-name></italic> sp. nov., holotype <bold>5</bold><italic><tp:taxon-name><tp:taxon-name-part taxon-name-part-type="genus" reg="Pterostichus">P.</tp:taxon-name-part><tp:taxon-name-part taxon-name-part-type="species" reg="condylus">condylus</tp:taxon-name-part></tp:taxon-name></italic> sp. nov., holotype <bold>6</bold><italic><tp:taxon-name><tp:taxon-name-part taxon-name-part-type="genus" reg="Pterostichus">P.</tp:taxon-name-part><tp:taxon-name-part taxon-name-part-type="species" reg="jialini">jialini</tp:taxon-name-part></tp:taxon-name></italic> sp. nov., holotype. Scale bar: 5 mm.</p></caption><graphic xmlns:xlink="http://www.w3.org/1999/xlink" xlink:href="zookeys-1175-163_article-107636__-g001.jpg" position="float" orientation="portrait" xlink:type="simple" id="oo_893313.jpg"><uri content-type="original_file" xlink:type="simple">https://binary.pensoft.net/fig/893313</uri></graphic></fig><fig id="F2" position="float" orientation="portrait"><object-id xmlns:xlink="http://www.w3.org/1999/xlink" content-type="doi" xlink:type="simple">10.3897/zookeys.1175.107636.figures7-12</object-id><object-id xmlns:xlink="http://www.w3.org/1999/xlink" content-type="arpha" xlink:type="simple">0C10491E-A9FF-5BD1-9C33-D3CFD2FE1623</object-id><label>Figures 7–12.</label><caption><p>Pronota of <italic><tp:taxon-name><tp:taxon-name-part taxon-name-part-type="genus" reg="Pterostichus">Pterostichus</tp:taxon-name-part><tp:taxon-name-part taxon-name-part-type="species" reg="pulcher">pulcher</tp:taxon-name-part></tp:taxon-name></italic> species group <bold>7</bold><italic><tp:taxon-name><tp:taxon-name-part taxon-name-part-type="genus" reg="Pterostichus">P.</tp:taxon-name-part><tp:taxon-name-part taxon-name-part-type="species" reg="pemphis">pemphis</tp:taxon-name-part></tp:taxon-name></italic> sp. nov., holotype <bold>8</bold><italic><tp:taxon-name><tp:taxon-name-part taxon-name-part-type="genus" reg="Pterostichus">P.</tp:taxon-name-part><tp:taxon-name-part taxon-name-part-type="species" reg="orbicollis">orbicollis</tp:taxon-name-part></tp:taxon-name></italic> sp. nov., holotype <bold>9</bold><italic><tp:taxon-name><tp:taxon-name-part taxon-name-part-type="genus" reg="Pterostichus">P.</tp:taxon-name-part><tp:taxon-name-part taxon-name-part-type="species" reg="leo">leo</tp:taxon-name-part></tp:taxon-name></italic> sp. nov., holotype <bold>10</bold><italic><tp:taxon-name><tp:taxon-name-part taxon-name-part-type="genus" reg="Pterostichus">P.</tp:taxon-name-part><tp:taxon-name-part taxon-name-part-type="species" reg="liyuani">liyuani</tp:taxon-name-part></tp:taxon-name></italic> sp. nov., holotype <bold>11</bold><italic><tp:taxon-name><tp:taxon-name-part taxon-name-part-type="genus" reg="Pterostichus">P.</tp:taxon-name-part><tp:taxon-name-part taxon-name-part-type="species" reg="condylus">condylus</tp:taxon-name-part></tp:taxon-name></italic> sp. nov., holotype <bold>12</bold><italic><tp:taxon-name><tp:taxon-name-part taxon-name-part-type="genus" reg="Pterostichus">P.</tp:taxon-name-part><tp:taxon-name-part taxon-name-part-type="species" reg="jialini">jialini</tp:taxon-name-part></tp:taxon-name></italic> sp. nov., holotype. Scale bars: 1 mm.</p></caption><graphic xmlns:xlink="http://www.w3.org/1999/xlink" xlink:href="zookeys-1175-163_article-107636__-g002.jpg" position="float" orientation="portrait" xlink:type="simple" id="oo_893314.jpg"><uri content-type="original_file" xlink:type="simple">https://binary.pensoft.net/fig/893314</uri></graphic></fig></tp:treatment-sec><tp:treatment-sec sec-type="comparisons" id="SECID0ECGAG"><title>Comparison.</title><p>From the external features, <italic><tp:taxon-name><tp:taxon-name-part taxon-name-part-type="genus" reg="Pterostichus">P.</tp:taxon-name-part><tp:taxon-name-part taxon-name-part-type="species" reg="pemphis">pemphis</tp:taxon-name-part></tp:taxon-name></italic> sp. nov. is most similar to the following two new species, <italic><tp:taxon-name><tp:taxon-name-part taxon-name-part-type="genus" reg="Pterostichus">P.</tp:taxon-name-part><tp:taxon-name-part taxon-name-part-type="species" reg="leo">leo</tp:taxon-name-part></tp:taxon-name></italic> sp. nov. and <italic><tp:taxon-name><tp:taxon-name-part taxon-name-part-type="genus" reg="Pterostichus">P.</tp:taxon-name-part><tp:taxon-name-part taxon-name-part-type="species" reg="orbicollis">orbicollis</tp:taxon-name-part></tp:taxon-name></italic> sp. nov. as all these three have accessory setae on antennomere 3, nearly circular pronotum, and dorsally tuberculate <abbrev xmlns:xlink="http://www.w3.org/1999/xlink" xlink:title="basal sclerotized projection" id="ABBRID0EJHAG" xlink:type="simple">bsp</abbrev> on endophallus.</p><p>The present new species is different from <italic><tp:taxon-name><tp:taxon-name-part taxon-name-part-type="genus" reg="Pterostichus">P.</tp:taxon-name-part><tp:taxon-name-part taxon-name-part-type="species" reg="leo">leo</tp:taxon-name-part></tp:taxon-name></italic> sp. nov. by: (1) pronotum disc with distinct transverse wrinkles, but at most with very faint wrinkles in the latter species; (2) pronotal lateral margins evenly arched before posterior angles, posterior angles with a distinctly prominent denticle (Fig. <xref ref-type="fig" rid="F2">7</xref>), but in the latter species, pronotal lateral margins slightly sinuate before posterior angles, posterior angles with a smaller denticle (Fig. <xref ref-type="fig" rid="F2">9</xref>); (3) lateral margins with ≥ 2 mid-lateral setae, but with only one mid-lateral seta in the latter species; (4) male sternite VII with a smooth tubercle, but not modified in the latter species; (5) apical lamella of male genitalia short and straight, but strongly elongate and turned upward in the latter species.</p><p>Compared to <italic><tp:taxon-name><tp:taxon-name-part taxon-name-part-type="genus" reg="Pterostichus">P.</tp:taxon-name-part><tp:taxon-name-part taxon-name-part-type="species" reg="orbicollis">orbicollis</tp:taxon-name-part></tp:taxon-name></italic> sp. nov., <italic><tp:taxon-name><tp:taxon-name-part taxon-name-part-type="genus" reg="Pterostichus">P.</tp:taxon-name-part><tp:taxon-name-part taxon-name-part-type="species" reg="pemphis">pemphis</tp:taxon-name-part></tp:taxon-name></italic> sp. nov. is different in: (1) posterior angles with a distinctly prominent denticle (Fig. <xref ref-type="fig" rid="F2">7</xref>), but not dentate in <italic><tp:taxon-name><tp:taxon-name-part taxon-name-part-type="genus" reg="Pterostichus">P.</tp:taxon-name-part><tp:taxon-name-part taxon-name-part-type="species" reg="orbicollis">orbicollis</tp:taxon-name-part></tp:taxon-name></italic> (Fig. <xref ref-type="fig" rid="F2">8</xref>); (2) lateral margins with ≥ 2 mid-lateral setae, but with only one such seta in the latter species; (3) apical lamella of aedeagus a little longer than in <italic><tp:taxon-name><tp:taxon-name-part taxon-name-part-type="genus" reg="Pterostichus">P.</tp:taxon-name-part><tp:taxon-name-part taxon-name-part-type="species" reg="orbicollis">orbicollis</tp:taxon-name-part></tp:taxon-name></italic> (<abbrev xmlns:xlink="http://www.w3.org/1999/xlink" xlink:title="length of apical lamella" id="ABBRID0EYJAG" xlink:type="simple">LL</abbrev>/<abbrev xmlns:xlink="http://www.w3.org/1999/xlink" xlink:title="width of apical lamella" id="ABBRID0E3JAG" xlink:type="simple">LW</abbrev> = 1.35–1.55 vs 1.1–1.25).</p><p>The present new species cohabitates with <italic><tp:taxon-name><tp:taxon-name-part taxon-name-part-type="genus" reg="Pterostichus">P.</tp:taxon-name-part><tp:taxon-name-part taxon-name-part-type="species" reg="liyuani">liyuani</tp:taxon-name-part></tp:taxon-name></italic> sp. nov. in Shuihaizi of Puge county. These two species can be easily distinguished by the differences on the shape of pronotum, the chaetotaxy on antennomere 3, and the sexual modification on male sternite VII (<italic><tp:taxon-name><tp:taxon-name-part taxon-name-part-type="genus" reg="Pterostichus">P.</tp:taxon-name-part><tp:taxon-name-part taxon-name-part-type="species" reg="pemphis">pemphis</tp:taxon-name-part></tp:taxon-name></italic> sp. nov. with a larger tubercle).</p></tp:treatment-sec><tp:treatment-sec sec-type="description" id="SECID0EYKAG"><title>Description.</title><p><abbrev xmlns:xlink="http://www.w3.org/1999/xlink" xlink:title="body length" id="ABBRID0E5KAG" xlink:type="simple">BL</abbrev> = 14.5–18.2 mm, <abbrev xmlns:xlink="http://www.w3.org/1999/xlink" xlink:title="body width" id="ABBRID0ECLAG" xlink:type="simple">BW</abbrev> = 5.0–6.0 mm, dorsal surface and appendages black, elytra often a little reddish brown. Antennomere 3 with accessory setae on apical 2/3 in addition to the primary setae forming apical ring. Pronotum nearly circular, <abbrev xmlns:xlink="http://www.w3.org/1999/xlink" xlink:title="pronotum width" id="ABBRID0EGLAG" xlink:type="simple">PW</abbrev>/<abbrev xmlns:xlink="http://www.w3.org/1999/xlink" xlink:title="pronotum length" id="ABBRID0EKLAG" xlink:type="simple">PL</abbrev> = 1.20–1.24, widest near anterior 1/3; anterior margin wider than posterior margin; strongly narrowed to base (<abbrev xmlns:xlink="http://www.w3.org/1999/xlink" xlink:title="basal width" id="ABBRID0EOLAG" xlink:type="simple">PBW</abbrev>/<abbrev xmlns:xlink="http://www.w3.org/1999/xlink" xlink:title="pronotum width" id="ABBRID0ESLAG" xlink:type="simple">PW</abbrev> = 0.61–0.65); lateral margins evenly arched from anterior angles to posterior angles, not sinuate before posterior angles; posterior angles rounded, apex with an additional blunt denticle which distinctly prominent; lateral margins with 2–4 mid-lateral setae near maximum width; basal foveae impunctate, inner and outer grooves straight, partly fused at base, outer groove a little shorter than inner one, area between them depressed (Fig. <xref ref-type="fig" rid="F2">7</xref>); disc with fine transverse wrinkles aside median line. Elytra oblong; parascutellar pore usually absent, but present in some specimens from Zhaojue county; intervals 3 and 5 each with ≥ 3 large foveate discal pores; interval 7 without discal pore. Male sternite VII with well-defined smooth tubercle on middle (Fig. <xref ref-type="fig" rid="F7">34</xref>). Median lobe of aedeagus stout, strongly curved near basal 1/3; apical lamella gradually narrowed and deflected ventrally; apical lamella slightly twisted longitudinally, relatively short (<abbrev xmlns:xlink="http://www.w3.org/1999/xlink" xlink:title="length of apical lamella" id="ABBRID0E5LAG" xlink:type="simple">LL</abbrev>/<abbrev xmlns:xlink="http://www.w3.org/1999/xlink" xlink:title="width of apical lamella" id="ABBRID0ECMAG" xlink:type="simple">LW</abbrev> = 1.35–1.55), apex rounded (Fig. <xref ref-type="fig" rid="F3">13</xref>). Endophallus long, straightly directed ventrally, gonopore opened to ventral-basal direction of aedeagus; <abbrev xmlns:xlink="http://www.w3.org/1999/xlink" xlink:title="ventral basal lobe" id="ABBRID0EKMAG" xlink:type="simple">vb</abbrev> distinct, oblate, rounded at both apexes; <abbrev xmlns:xlink="http://www.w3.org/1999/xlink" xlink:title="basal sclerotized projection" id="ABBRID0EOMAG" xlink:type="simple">bsp</abbrev> deeply grooved, nearly U-shaped, dorsal surface of right branch folded and strongly hooked forming a tubercle (Fig. <xref ref-type="fig" rid="F4">19</xref>).</p><fig id="F3" position="float" orientation="portrait"><object-id xmlns:xlink="http://www.w3.org/1999/xlink" content-type="doi" xlink:type="simple">10.3897/zookeys.1175.107636.figures13-18</object-id><object-id xmlns:xlink="http://www.w3.org/1999/xlink" content-type="arpha" xlink:type="simple">EEE0FDC3-0B76-57FC-82C4-7B093E5D4C16</object-id><label>Figures 13–18.</label><caption><p>Male genitalia of <italic><tp:taxon-name><tp:taxon-name-part taxon-name-part-type="genus" reg="Pterostichus">Pterostichus</tp:taxon-name-part><tp:taxon-name-part taxon-name-part-type="species" reg="pulcher">pulcher</tp:taxon-name-part></tp:taxon-name></italic> species group, left lateral view and dorsal view of median lobe of aedeagus <bold>13</bold><italic><tp:taxon-name><tp:taxon-name-part taxon-name-part-type="genus" reg="Pterostichus">P.</tp:taxon-name-part><tp:taxon-name-part taxon-name-part-type="species" reg="pemphis">pemphis</tp:taxon-name-part></tp:taxon-name></italic> sp. nov., holotype <bold>14</bold><italic><tp:taxon-name><tp:taxon-name-part taxon-name-part-type="genus" reg="Pterostichus">P.</tp:taxon-name-part><tp:taxon-name-part taxon-name-part-type="species" reg="orbicollis">orbicollis</tp:taxon-name-part></tp:taxon-name></italic> sp. nov., holotype <bold>15</bold><italic><tp:taxon-name><tp:taxon-name-part taxon-name-part-type="genus" reg="Pterostichus">P.</tp:taxon-name-part><tp:taxon-name-part taxon-name-part-type="species" reg="leo">leo</tp:taxon-name-part></tp:taxon-name></italic> sp. nov., holotype <bold>16</bold><italic><tp:taxon-name><tp:taxon-name-part taxon-name-part-type="genus" reg="Pterostichus">P.</tp:taxon-name-part><tp:taxon-name-part taxon-name-part-type="species" reg="liyuani">liyuani</tp:taxon-name-part></tp:taxon-name></italic> sp. nov., holotype <bold>17</bold><italic><tp:taxon-name><tp:taxon-name-part taxon-name-part-type="genus" reg="Pterostichus">P.</tp:taxon-name-part><tp:taxon-name-part taxon-name-part-type="species" reg="condylus">condylus</tp:taxon-name-part></tp:taxon-name></italic> sp. nov., holotype <bold>18</bold><italic><tp:taxon-name><tp:taxon-name-part taxon-name-part-type="genus" reg="Pterostichus">P.</tp:taxon-name-part><tp:taxon-name-part taxon-name-part-type="species" reg="jialini">jialini</tp:taxon-name-part></tp:taxon-name></italic> sp. nov., holotype. Scale bar: 1 mm.</p></caption><graphic xmlns:xlink="http://www.w3.org/1999/xlink" xlink:href="zookeys-1175-163_article-107636__-g003.jpg" position="float" orientation="portrait" xlink:type="simple" id="oo_893315.jpg"><uri content-type="original_file" xlink:type="simple">https://binary.pensoft.net/fig/893315</uri></graphic></fig><fig id="F4" position="float" orientation="portrait"><object-id xmlns:xlink="http://www.w3.org/1999/xlink" content-type="doi" xlink:type="simple">10.3897/zookeys.1175.107636.figures19-24</object-id><object-id xmlns:xlink="http://www.w3.org/1999/xlink" content-type="arpha" xlink:type="simple">386D347C-ACEF-5375-863E-79953788B744</object-id><label>Figures 19–24.</label><caption><p>Endophallus of <italic><tp:taxon-name><tp:taxon-name-part taxon-name-part-type="genus" reg="Pterostichus">Pterostichus</tp:taxon-name-part><tp:taxon-name-part taxon-name-part-type="species" reg="pulcher">pulcher</tp:taxon-name-part></tp:taxon-name></italic> species group, left lateral view and right lateral view <bold>19</bold><italic><tp:taxon-name><tp:taxon-name-part taxon-name-part-type="genus" reg="Pterostichus">P.</tp:taxon-name-part><tp:taxon-name-part taxon-name-part-type="species" reg="pemphis">pemphis</tp:taxon-name-part></tp:taxon-name></italic> sp. nov., paratype from Zhaojue county <bold>20</bold><italic><tp:taxon-name><tp:taxon-name-part taxon-name-part-type="genus" reg="Pterostichus">P.</tp:taxon-name-part><tp:taxon-name-part taxon-name-part-type="species" reg="orbicollis">orbicollis</tp:taxon-name-part></tp:taxon-name></italic> sp. nov., paratype from Longzhoushan mountain, Huili county <bold>21</bold><italic><tp:taxon-name><tp:taxon-name-part taxon-name-part-type="genus" reg="Pterostichus">P.</tp:taxon-name-part><tp:taxon-name-part taxon-name-part-type="species" reg="leo">leo</tp:taxon-name-part></tp:taxon-name></italic> sp. nov., paratype from Shizishan mountain, Jinyang county <bold>22</bold><italic><tp:taxon-name><tp:taxon-name-part taxon-name-part-type="genus" reg="Pterostichus">P.</tp:taxon-name-part><tp:taxon-name-part taxon-name-part-type="species" reg="liyuani">liyuani</tp:taxon-name-part></tp:taxon-name></italic> sp. nov., paratype from Luojishan mountain, Puge county <bold>23</bold><italic><tp:taxon-name><tp:taxon-name-part taxon-name-part-type="genus" reg="Pterostichus">P.</tp:taxon-name-part><tp:taxon-name-part taxon-name-part-type="species" reg="condylus">condylus</tp:taxon-name-part></tp:taxon-name></italic> sp. nov., paratype from Mianning county <bold>24</bold><italic><tp:taxon-name><tp:taxon-name-part taxon-name-part-type="genus" reg="Pterostichus">P.</tp:taxon-name-part><tp:taxon-name-part taxon-name-part-type="species" reg="pulcher">pulcher</tp:taxon-name-part></tp:taxon-name></italic> Sciaky &amp; Allegro, paratype from Yizi Yakou, E’bian county to Meigu county. Scale bar: 1 mm. Abbreviations: <abbrev xmlns:xlink="http://www.w3.org/1999/xlink" xlink:title="gonopore" id="ABBRID0E4SAG" xlink:type="simple">gp</abbrev>: gonopore, <abbrev xmlns:xlink="http://www.w3.org/1999/xlink" xlink:title="gonopore lobe" id="ABBRID0EBTAG" xlink:type="simple">gpl</abbrev>: gonopore lobe, <abbrev xmlns:xlink="http://www.w3.org/1999/xlink" xlink:title="basal sclerotized projection" id="ABBRID0EFTAG" xlink:type="simple">bsp</abbrev>: basal sclerotized projection, <abbrev xmlns:xlink="http://www.w3.org/1999/xlink" xlink:title="ventral basal lobe" id="ABBRID0EJTAG" xlink:type="simple">vb</abbrev>: ventral basal lobe.</p></caption><graphic xmlns:xlink="http://www.w3.org/1999/xlink" xlink:href="zookeys-1175-163_article-107636__-g004.jpg" position="float" orientation="portrait" xlink:type="simple" id="oo_893316.jpg"><uri content-type="original_file" xlink:type="simple">https://binary.pensoft.net/fig/893316</uri></graphic></fig></tp:treatment-sec><tp:treatment-sec sec-type="distribution" id="SECID0ESTAG"><title>Distribution.</title><p>This species is relatively widely distributed from Puge county to Zhaojue county, in Liangshan Yi autonomous prefecture (Fig. <xref ref-type="fig" rid="F9">42</xref>).</p></tp:treatment-sec><tp:treatment-sec sec-type="etymology" id="SECID0E3TAG"><title>Etymology.</title><p>The scientific name of the new species is derived from the Greek root <italic>pemph</italic>-, meaning blister, referring to the bump-shaped elytral intervals 3 and 5 of the new species.</p></tp:treatment-sec><tp:treatment-sec><!--Section generated to contain objects referenced in tp:taxon-treatment.--><fig id="F7" position="float" orientation="portrait"><object-id xmlns:xlink="http://www.w3.org/1999/xlink" content-type="doi" xlink:type="simple">10.3897/zookeys.1175.107636.figures34-39</object-id><object-id xmlns:xlink="http://www.w3.org/1999/xlink" content-type="arpha" xlink:type="simple">4DD2A428-65AC-5485-81BD-847BA9D60489</object-id><label>Figures 34–39.</label><caption><p>Male sternum VII of <italic><tp:taxon-name><tp:taxon-name-part taxon-name-part-type="genus" reg="Pterostichus">Pterostichus</tp:taxon-name-part><tp:taxon-name-part taxon-name-part-type="species" reg="pulcher">pulcher</tp:taxon-name-part></tp:taxon-name></italic> species group spp. <bold>34</bold><italic><tp:taxon-name><tp:taxon-name-part taxon-name-part-type="genus" reg="Pterostichus">P.</tp:taxon-name-part><tp:taxon-name-part taxon-name-part-type="species" reg="pemphis">pemphis</tp:taxon-name-part></tp:taxon-name></italic> sp. nov., holotype <bold>35</bold><italic><tp:taxon-name><tp:taxon-name-part taxon-name-part-type="genus" reg="Pterostichus">P.</tp:taxon-name-part><tp:taxon-name-part taxon-name-part-type="species" reg="orbicollis">orbicollis</tp:taxon-name-part></tp:taxon-name></italic> sp. nov., holotype <bold>36</bold><italic><tp:taxon-name><tp:taxon-name-part taxon-name-part-type="genus" reg="Pterostichus">P.</tp:taxon-name-part><tp:taxon-name-part taxon-name-part-type="species" reg="liyuani">liyuani</tp:taxon-name-part></tp:taxon-name></italic> sp. nov., holotype <bold>37</bold><italic><tp:taxon-name><tp:taxon-name-part taxon-name-part-type="genus" reg="Pterostichus">P.</tp:taxon-name-part><tp:taxon-name-part taxon-name-part-type="species" reg="condylus">condylus</tp:taxon-name-part></tp:taxon-name></italic> sp. nov., holotype <bold>38</bold><italic><tp:taxon-name><tp:taxon-name-part taxon-name-part-type="genus" reg="Pterostichus">P.</tp:taxon-name-part><tp:taxon-name-part taxon-name-part-type="species" reg="jialini">jialini</tp:taxon-name-part></tp:taxon-name></italic> sp. nov., holotype <bold>39</bold><italic><tp:taxon-name><tp:taxon-name-part taxon-name-part-type="genus" reg="Pterostichus">P.</tp:taxon-name-part><tp:taxon-name-part taxon-name-part-type="species" reg="pulcher">pulcher</tp:taxon-name-part></tp:taxon-name></italic> Sciaky &amp; Allegro, holotype. Scale bar: 1 mm.</p></caption><graphic xmlns:xlink="http://www.w3.org/1999/xlink" xlink:href="zookeys-1175-163_article-107636__-g007.jpg" position="float" orientation="portrait" xlink:type="simple" id="oo_893319.jpg"><uri content-type="original_file" xlink:type="simple">https://binary.pensoft.net/fig/893319</uri></graphic></fig><fig id="F8" position="float" orientation="portrait"><object-id xmlns:xlink="http://www.w3.org/1999/xlink" content-type="doi" xlink:type="simple">10.3897/zookeys.1175.107636.figures40-41</object-id><object-id xmlns:xlink="http://www.w3.org/1999/xlink" content-type="arpha" xlink:type="simple">0DE8E731-F630-5B15-8394-87711AECD8F5</object-id><label>Figures 40, 41.</label><caption><p>Female genitalia of <tp:taxon-name><tp:taxon-name-part taxon-name-part-type="genus" reg="Pterostichus">Pterostichus</tp:taxon-name-part> (<tp:taxon-name-part taxon-name-part-type="subgenus" reg="Orientostichus">Orientostichus</tp:taxon-name-part>) <tp:taxon-name-part taxon-name-part-type="species" reg="pemphis">pemphis</tp:taxon-name-part></tp:taxon-name> sp. nov., paratype from Shuihaizi, Puge county <bold>40</bold> ventral view and inner lateral view of ovipositor. <bold>41</bold>. Female reproductive system. Scale bars: 0.5 mm (<bold>40</bold>); 1 mm (<bold>41</bold>). Abbreviations: <abbrev xmlns:xlink="http://www.w3.org/1999/xlink" xlink:title="gonocoxite 1" id="ABBRID0EX2BG" xlink:type="simple">g1</abbrev>: gonocoxite 1, <abbrev xmlns:xlink="http://www.w3.org/1999/xlink" xlink:title="gonocoxite 2" id="ABBRID0E22BG" xlink:type="simple">g2</abbrev>: gonocoxite 2, <abbrev xmlns:xlink="http://www.w3.org/1999/xlink" xlink:title="ensiform setae" id="ABBRID0E62BG" xlink:type="simple">es</abbrev>: ensiform setae, <abbrev xmlns:xlink="http://www.w3.org/1999/xlink" xlink:title="nematiform setae" id="ABBRID0ED3BG" xlink:type="simple">ns</abbrev>, nematiform setae, <abbrev xmlns:xlink="http://www.w3.org/1999/xlink" xlink:title="bursa copulatrix" id="ABBRID0EH3BG" xlink:type="simple">bc</abbrev>: bursa copulatrix, <abbrev xmlns:xlink="http://www.w3.org/1999/xlink" xlink:title="common oviduct" id="ABBRID0EL3BG" xlink:type="simple">co</abbrev>: common oviduct, <abbrev xmlns:xlink="http://www.w3.org/1999/xlink" xlink:title="seminal canal" id="ABBRID0EP3BG" xlink:type="simple">sc</abbrev>: seminal canal, <abbrev xmlns:xlink="http://www.w3.org/1999/xlink" xlink:title="receptaculum" id="ABBRID0ET3BG" xlink:type="simple">rc</abbrev>: receptaculum, <abbrev xmlns:xlink="http://www.w3.org/1999/xlink" xlink:title="spermathecal gland" id="ABBRID0EX3BG" xlink:type="simple">sg</abbrev>: spermathecal gland, <abbrev xmlns:xlink="http://www.w3.org/1999/xlink" xlink:title="spermathecal canal" id="ABBRID0E23BG" xlink:type="simple">spc</abbrev>: spermathecal canal.</p></caption><graphic xmlns:xlink="http://www.w3.org/1999/xlink" xlink:href="zookeys-1175-163_article-107636__-g008.jpg" position="float" orientation="portrait" xlink:type="simple" id="oo_893320.jpg"><uri content-type="original_file" xlink:type="simple">https://binary.pensoft.net/fig/893320</uri></graphic></fig><fig id="F9" position="float" orientation="portrait"><object-id xmlns:xlink="http://www.w3.org/1999/xlink" content-type="doi" xlink:type="simple">10.3897/zookeys.1175.107636.figure42</object-id><object-id xmlns:xlink="http://www.w3.org/1999/xlink" content-type="arpha" xlink:type="simple">D8DD752B-BC62-5610-A5F5-16D5FA2CE3C6</object-id><label>Figure 42.</label><caption><p>Distribution of the taxa of <italic><tp:taxon-name><tp:taxon-name-part taxon-name-part-type="genus" reg="Pterostichus">Pterostichus</tp:taxon-name-part><tp:taxon-name-part taxon-name-part-type="species" reg="pulcher">pulcher</tp:taxon-name-part></tp:taxon-name></italic> species group in Sichuan province, China. Brown: <italic><tp:taxon-name><tp:taxon-name-part taxon-name-part-type="genus" reg="Pterostichus">P.</tp:taxon-name-part><tp:taxon-name-part taxon-name-part-type="species" reg="pemphis">pemphis</tp:taxon-name-part></tp:taxon-name></italic> sp. nov. Yellow: <italic><tp:taxon-name><tp:taxon-name-part taxon-name-part-type="genus" reg="Pterostichus">P.</tp:taxon-name-part><tp:taxon-name-part taxon-name-part-type="species" reg="orbicollis">orbicollis</tp:taxon-name-part></tp:taxon-name></italic> sp. nov. Red: <italic><tp:taxon-name><tp:taxon-name-part taxon-name-part-type="genus" reg="Pterostichus">P.</tp:taxon-name-part><tp:taxon-name-part taxon-name-part-type="species" reg="leo">leo</tp:taxon-name-part></tp:taxon-name></italic> sp. nov. Purple: <italic><tp:taxon-name><tp:taxon-name-part taxon-name-part-type="genus" reg="Pterostichus">P.</tp:taxon-name-part><tp:taxon-name-part taxon-name-part-type="species" reg="liyuani">liyuani</tp:taxon-name-part></tp:taxon-name></italic> sp. nov. Blue: <italic><tp:taxon-name><tp:taxon-name-part taxon-name-part-type="genus" reg="Pterostichus">P.</tp:taxon-name-part><tp:taxon-name-part taxon-name-part-type="species" reg="condylus">condylus</tp:taxon-name-part></tp:taxon-name></italic> sp. nov. Green: <italic><tp:taxon-name><tp:taxon-name-part taxon-name-part-type="genus" reg="Pterostichus">P.</tp:taxon-name-part><tp:taxon-name-part taxon-name-part-type="species" reg="jialini">jialini</tp:taxon-name-part></tp:taxon-name></italic> sp. nov. Orange: <italic><tp:taxon-name><tp:taxon-name-part taxon-name-part-type="genus" reg="Pterostichus">P.</tp:taxon-name-part><tp:taxon-name-part taxon-name-part-type="species" reg="pulcher">pulcher</tp:taxon-name-part></tp:taxon-name></italic> Sciaky &amp; Allegro.</p></caption><graphic xmlns:xlink="http://www.w3.org/1999/xlink" xlink:href="zookeys-1175-163_article-107636__-g009.jpg" position="float" orientation="portrait" xlink:type="simple" id="oo_893321.jpg"><uri content-type="original_file" xlink:type="simple">https://binary.pensoft.net/fig/893321</uri></graphic></fig></tp:treatment-sec></tp:taxon-treatment>
