# Supplementary material for: ﻿Taxonomic study on the subgenus Orientostichus, the Pterostichuspulcher species group (Coleoptera, Carabidae, Pterostichus)
Source: Zookeys. 2023 Aug 16;1175:163–85. doi: 10.3897/zookeys.1175.107636 (PMC10448245; doi:10.3897/zookeys.1175.107636)
Supplement: XML Treatment for Pterostichus (Orientostichus) leo [file zookeys.1175.107636-treatment4.xml]

<!DOCTYPE tp:taxon-treatment
  PUBLIC "-//TaxonX//DTD Taxonomic Treatment Publishing DTD v0 20100105//EN" "tax-treatment-NSO.dtd">
<tp:taxon-treatment xmlns:tp="http://www.plazi.org/taxpub"><tp:treatment-meta><kwd-group><label>Taxon classification</label><kwd>
              <named-content content-type="kingdom">Animalia</named-content>
            </kwd><kwd>
              <named-content content-type="order">Coleoptera</named-content>
            </kwd><kwd>
              <named-content content-type="family">Carabidae</named-content>
            </kwd></kwd-group><mixed-citation publication-type="journal"><person-group><name><surname>Yin</surname><given-names>Wenqi</given-names></name><name><surname>Zhu</surname><given-names>Pingzhou</given-names></name><name><surname>Shi</surname><given-names>Hongliang</given-names></name></person-group><article-title>﻿Taxonomic study on the subgenus <italic><tp:taxon-name><tp:taxon-name-part taxon-name-part-type="genus" reg="Pterostichus"/><tp:taxon-name-part taxon-name-part-type="subgenus" reg="Orientostichus">Orientostichus</tp:taxon-name-part></tp:taxon-name></italic>, the <italic><tp:taxon-name><tp:taxon-name-part taxon-name-part-type="genus" reg="Pterostichus">Pterostichus</tp:taxon-name-part><tp:taxon-name-part taxon-name-part-type="species" reg="pulcher">pulcher</tp:taxon-name-part></tp:taxon-name></italic> species group (<tp:taxon-name><tp:taxon-name-part taxon-name-part-type="order">Coleoptera</tp:taxon-name-part></tp:taxon-name>, <tp:taxon-name><tp:taxon-name-part taxon-name-part-type="family">Carabidae</tp:taxon-name-part></tp:taxon-name>, <tp:taxon-name><tp:taxon-name-part taxon-name-part-type="genus" reg="Pterostichus">Pterostichus</tp:taxon-name-part></tp:taxon-name>)</article-title><source>Zookeys</source><day>16</day><month>08</month><year>2023</year><volume>1175</volume><fpage>163</fpage><lpage>185</lpage><pub-id pub-id-type="doi">10.3897/zookeys.1175.107636</pub-id></mixed-citation></tp:treatment-meta><tp:nomenclature><label>﻿</label><tp:taxon-name><object-id xmlns:xlink="http://www.w3.org/1999/xlink" content-type="arpha" xlink:type="simple">F707D135-A354-5861-BBD5-48B6A22EE98A</object-id><tp:taxon-name-part taxon-name-part-type="genus" reg="Pterostichus">Pterostichus</tp:taxon-name-part> (<tp:taxon-name-part taxon-name-part-type="subgenus" reg="Orientostichus">Orientostichus</tp:taxon-name-part>) <tp:taxon-name-part taxon-name-part-type="species" reg="leo">leo</tp:taxon-name-part><object-id xmlns:xlink="http://www.w3.org/1999/xlink" content-type="zoobank" xlink:type="simple">https://zoobank.org/556A4863-E7B0-49D9-9374-03EE4EC36CE4</object-id></tp:taxon-name><tp:taxon-status xmlns:xlink="http://www.w3.org/1999/xlink" xlink:type="simple">sp. nov.</tp:taxon-status><xref ref-type="fig" rid="F1">Figs 3</xref><xref ref-type="fig" rid="F2">, 9</xref><xref ref-type="fig" rid="F3">, 15</xref><xref ref-type="fig" rid="F4">, 21 Chinese vernacular name: 狮通缘步甲</xref></tp:nomenclature><tp:treatment-sec sec-type="type locality" id="SECID0ERDBG"><title>Type locality.</title><p>China, Sichuan province: Liangshan Yi Autonomous Prefecture, Jinyang county, Shizishan mountain (<named-content xmlns:xlink="http://www.w3.org/1999/xlink" content-type="dwc:verbatimCoordinates" xlink:type="simple"><named-content content-type="geo-json" specific-use="{&#34;type&#34;:&#34;Point&#34;,&#34;coordinates&#34;:[103.230000,27.880000]}" id="NCID0E1DBG" xlink:type="simple">27.88N, 103.23E</named-content></named-content>, alt 3470 m).</p></tp:treatment-sec><tp:treatment-sec sec-type="type material" id="SECID0E6DBG"><title>Type material.</title><p><bold><italic>Holotype</italic></bold>: ♂: “China: Sichuan, Jinyang country, Shizishan mt., meadow /fir /rhododendron, N27.8882, E103.2448–N27.8838, E103.2310”, “3470–3493 m, 2015.VII.28, under rock/log., Shi HL, Liu B &amp; Ma YL lgt. BJFU exp. 2015”, “HOLOTYPE ♂ <tp:taxon-name><tp:taxon-name-part taxon-name-part-type="genus" reg="Pterostichus">Pterostichus</tp:taxon-name-part> (<tp:taxon-name-part taxon-name-part-type="subgenus" reg="Orientostichus">Orientostichus</tp:taxon-name-part>) <tp:taxon-name-part taxon-name-part-type="species" reg="leo">leo</tp:taxon-name-part></tp:taxon-name> sp. nov. det. Yin &amp; Shi, 2022” [red label]; <bold><italic>Paratypes</italic></bold>: 3 ♂ and 8 ♀: the same data as holotype but labeled as paratypes.</p></tp:treatment-sec><tp:treatment-sec sec-type="diagnosis" id="SECID0E2EBG"><title>Diagnosis.</title><p>Elytral intervals 3 and 5 each with ≥ 3 large foveate discal pores, interval 7 without discal pore. Antennomere 3 with accessory setae. Pronotum nearly circular with slight sinuation before posterior angles, posterior angles with faintly pointed denticle (Fig. <xref ref-type="fig" rid="F2">9</xref>); lateral margins with one mid-lateral seta. Pronotal basal foveae with indistinct outer groove, shorter than 1/2 of inner groove. Male sternite VII without secondary sexual modification. Apical lamella of aedeagus subuliform, very slender with apex strongly turned upward, <abbrev xmlns:xlink="http://www.w3.org/1999/xlink" xlink:title="length of apical lamella" id="ABBRID0EFFBG" xlink:type="simple">LL</abbrev>/<abbrev xmlns:xlink="http://www.w3.org/1999/xlink" xlink:title="width of apical lamella" id="ABBRID0EJFBG" xlink:type="simple">LW</abbrev> = 2.4–2.65 (Fig. <xref ref-type="fig" rid="F3">15</xref>); endophallus with right branch of <abbrev xmlns:xlink="http://www.w3.org/1999/xlink" xlink:title="basal sclerotized projection" id="ABBRID0ERFBG" xlink:type="simple">bsp</abbrev> tuberculate on dorsal surface (Fig. <xref ref-type="fig" rid="F4">21</xref>).</p></tp:treatment-sec><tp:treatment-sec sec-type="comparisons" id="SECID0EZFBG"><title>Comparison.</title><p><italic><tp:taxon-name><tp:taxon-name-part taxon-name-part-type="genus" reg="Pterostichus">P.</tp:taxon-name-part><tp:taxon-name-part taxon-name-part-type="species" reg="leo">leo</tp:taxon-name-part></tp:taxon-name></italic> sp. nov. is peculiar among the <italic><tp:taxon-name><tp:taxon-name-part taxon-name-part-type="genus" reg="Pterostichus">P.</tp:taxon-name-part><tp:taxon-name-part taxon-name-part-type="species" reg="pulcher">pulcher</tp:taxon-name-part></tp:taxon-name></italic> species group for its unmodified male sternite VII and strongly upturned apical lamella of male genitalia, in comparing to other species which possess a tuberculate male sternite VII and conspicuously downward bent apical lamella. For the pronotum strongly narrowed to the base and the posterior angles more or less dentate, <italic><tp:taxon-name><tp:taxon-name-part taxon-name-part-type="genus" reg="Pterostichus">P.</tp:taxon-name-part><tp:taxon-name-part taxon-name-part-type="species" reg="leo">leo</tp:taxon-name-part></tp:taxon-name></italic> sp. nov. is most similar to <italic><tp:taxon-name><tp:taxon-name-part taxon-name-part-type="genus" reg="Pterostichus">P.</tp:taxon-name-part><tp:taxon-name-part taxon-name-part-type="species" reg="pemphis">pemphis</tp:taxon-name-part></tp:taxon-name></italic> sp. nov. But they can be readily distinguished by the differences on pronotum, male sternite VII and male genitalia (details listed in the comparison section of the latter species).</p></tp:treatment-sec><tp:treatment-sec sec-type="description" id="SECID0ELHBG"><title>Description.</title><p><abbrev xmlns:xlink="http://www.w3.org/1999/xlink" xlink:title="body length" id="ABBRID0ERHBG" xlink:type="simple">BL</abbrev> = 14.2–15.2 mm, <abbrev xmlns:xlink="http://www.w3.org/1999/xlink" xlink:title="body width" id="ABBRID0EVHBG" xlink:type="simple">BW</abbrev> = 5.3–5.6 mm, dorsal surface and appendages black, elytra often a little reddish brown. Antennomere 3 with accessory setae on apical 2/3 in additional to the primary setae forming apical ring. Pronotum nearly circular, <abbrev xmlns:xlink="http://www.w3.org/1999/xlink" xlink:title="pronotum width" id="ABBRID0EZHBG" xlink:type="simple">PW</abbrev>/<abbrev xmlns:xlink="http://www.w3.org/1999/xlink" xlink:title="pronotum length" id="ABBRID0E4HBG" xlink:type="simple">PL</abbrev> = 1.20–1.24, widest near anterior 1/3; anterior margin wider than posterior margin; strongly narrowed to base (<abbrev xmlns:xlink="http://www.w3.org/1999/xlink" xlink:title="basal width" id="ABBRID0EBIBG" xlink:type="simple">PBW</abbrev>/<abbrev xmlns:xlink="http://www.w3.org/1999/xlink" xlink:title="pronotum width" id="ABBRID0EFIBG" xlink:type="simple">PW</abbrev> = 0.63–0.68); lateral margins evenly arched from anterior angles to middle, slightly sinuate before posterior angles; posterior angles a little projected outward, forming a faintly denticle (Fig. <xref ref-type="fig" rid="F2">9</xref>); lateral margins with one mid-lateral seta near maximum width; basal foveae impunctate, inner and outer grooves straight, outer groove very shallow and shorter than 1/2 length of inner groove, area between them slightly depressed; disc without or with very faint transverse wrinkles aside median line. Elytra oblong; parascutellar pore absent; intervals 3 and 5 each with ≥ 3 foveate discal pores; interval 7 without discal pore. Male sternite VII without secondary sexual modification. Median lobe of aedeagus stout, strongly curved near basal 1/3; apical lamella of aedeagus subuliform, strongly elongate (<abbrev xmlns:xlink="http://www.w3.org/1999/xlink" xlink:title="length of apical lamella" id="ABBRID0ENIBG" xlink:type="simple">LL</abbrev>/<abbrev xmlns:xlink="http://www.w3.org/1999/xlink" xlink:title="width of apical lamella" id="ABBRID0ERIBG" xlink:type="simple">LW</abbrev> = 2.4–2.65) with apex conspicuously thickened and turned upward (Fig. <xref ref-type="fig" rid="F3">15</xref>). Endophallus long, straightly directed ventrally, gonopore opened to ventral-basal direction of aedeagus; <abbrev xmlns:xlink="http://www.w3.org/1999/xlink" xlink:title="ventral basal lobe" id="ABBRID0EZIBG" xlink:type="simple">vb</abbrev> distinct, spherical, rounded at both apexes; <abbrev xmlns:xlink="http://www.w3.org/1999/xlink" xlink:title="basal sclerotized projection" id="ABBRID0E4IBG" xlink:type="simple">bsp</abbrev> deeply grooved, nearly U-shaped, dorsal surface of right branch folded and strongly hooked forming a tubercle (Fig. <xref ref-type="fig" rid="F4">21</xref>).</p></tp:treatment-sec><tp:treatment-sec sec-type="distribution" id="SECID0EFJBG"><title>Distribution.</title><p>This species was only known from its type locality, Shizishan mountain, Jinyang county, Liangshan Yi Autonomous Prefecture (Fig. <xref ref-type="fig" rid="F9">42</xref>).</p></tp:treatment-sec><tp:treatment-sec sec-type="etymology" id="SECID0EPJBG"><title>Etymology.</title><p>The scientific name of the new species derived from Latin, which means lion. It implies to the type locality of the new species, Shizishan Mt., which means “the mountain of lion” in Chinese.</p></tp:treatment-sec><tp:treatment-sec><!--Section generated to contain objects referenced in tp:taxon-treatment.--><fig id="F1" position="float" orientation="portrait"><object-id xmlns:xlink="http://www.w3.org/1999/xlink" content-type="doi" xlink:type="simple">10.3897/zookeys.1175.107636.figures1-6</object-id><object-id xmlns:xlink="http://www.w3.org/1999/xlink" content-type="arpha" xlink:type="simple">57CD1BBA-B7E9-531C-8CC3-EDDC7AB07F9A</object-id><label>Figures 1–6.</label><caption><p>Habitus and labels of <italic><tp:taxon-name><tp:taxon-name-part taxon-name-part-type="genus" reg="Pterostichus">Pterostichus</tp:taxon-name-part><tp:taxon-name-part taxon-name-part-type="species" reg="pulcher">pulcher</tp:taxon-name-part></tp:taxon-name></italic> species group <bold>1</bold><italic><tp:taxon-name><tp:taxon-name-part taxon-name-part-type="genus" reg="Pterostichus">P.</tp:taxon-name-part><tp:taxon-name-part taxon-name-part-type="species" reg="pemphis">pemphis</tp:taxon-name-part></tp:taxon-name></italic> sp. nov., holotype <bold>2</bold><italic><tp:taxon-name><tp:taxon-name-part taxon-name-part-type="genus" reg="Pterostichus">P.</tp:taxon-name-part><tp:taxon-name-part taxon-name-part-type="species" reg="orbicollis">orbicollis</tp:taxon-name-part></tp:taxon-name></italic> sp. nov., holotype <bold>3</bold><italic><tp:taxon-name><tp:taxon-name-part taxon-name-part-type="genus" reg="Pterostichus">P.</tp:taxon-name-part><tp:taxon-name-part taxon-name-part-type="species" reg="leo">leo</tp:taxon-name-part></tp:taxon-name></italic> sp. nov., holotype <bold>4</bold><italic><tp:taxon-name><tp:taxon-name-part taxon-name-part-type="genus" reg="Pterostichus">P.</tp:taxon-name-part><tp:taxon-name-part taxon-name-part-type="species" reg="liyuani">liyuani</tp:taxon-name-part></tp:taxon-name></italic> sp. nov., holotype <bold>5</bold><italic><tp:taxon-name><tp:taxon-name-part taxon-name-part-type="genus" reg="Pterostichus">P.</tp:taxon-name-part><tp:taxon-name-part taxon-name-part-type="species" reg="condylus">condylus</tp:taxon-name-part></tp:taxon-name></italic> sp. nov., holotype <bold>6</bold><italic><tp:taxon-name><tp:taxon-name-part taxon-name-part-type="genus" reg="Pterostichus">P.</tp:taxon-name-part><tp:taxon-name-part taxon-name-part-type="species" reg="jialini">jialini</tp:taxon-name-part></tp:taxon-name></italic> sp. nov., holotype. Scale bar: 5 mm.</p></caption><graphic xmlns:xlink="http://www.w3.org/1999/xlink" xlink:href="zookeys-1175-163_article-107636__-g001.jpg" position="float" orientation="portrait" xlink:type="simple" id="oo_893313.jpg"><uri content-type="original_file" xlink:type="simple">https://binary.pensoft.net/fig/893313</uri></graphic></fig><fig id="F2" position="float" orientation="portrait"><object-id xmlns:xlink="http://www.w3.org/1999/xlink" content-type="doi" xlink:type="simple">10.3897/zookeys.1175.107636.figures7-12</object-id><object-id xmlns:xlink="http://www.w3.org/1999/xlink" content-type="arpha" xlink:type="simple">0C10491E-A9FF-5BD1-9C33-D3CFD2FE1623</object-id><label>Figures 7–12.</label><caption><p>Pronota of <italic><tp:taxon-name><tp:taxon-name-part taxon-name-part-type="genus" reg="Pterostichus">Pterostichus</tp:taxon-name-part><tp:taxon-name-part taxon-name-part-type="species" reg="pulcher">pulcher</tp:taxon-name-part></tp:taxon-name></italic> species group <bold>7</bold><italic><tp:taxon-name><tp:taxon-name-part taxon-name-part-type="genus" reg="Pterostichus">P.</tp:taxon-name-part><tp:taxon-name-part taxon-name-part-type="species" reg="pemphis">pemphis</tp:taxon-name-part></tp:taxon-name></italic> sp. nov., holotype <bold>8</bold><italic><tp:taxon-name><tp:taxon-name-part taxon-name-part-type="genus" reg="Pterostichus">P.</tp:taxon-name-part><tp:taxon-name-part taxon-name-part-type="species" reg="orbicollis">orbicollis</tp:taxon-name-part></tp:taxon-name></italic> sp. nov., holotype <bold>9</bold><italic><tp:taxon-name><tp:taxon-name-part taxon-name-part-type="genus" reg="Pterostichus">P.</tp:taxon-name-part><tp:taxon-name-part taxon-name-part-type="species" reg="leo">leo</tp:taxon-name-part></tp:taxon-name></italic> sp. nov., holotype <bold>10</bold><italic><tp:taxon-name><tp:taxon-name-part taxon-name-part-type="genus" reg="Pterostichus">P.</tp:taxon-name-part><tp:taxon-name-part taxon-name-part-type="species" reg="liyuani">liyuani</tp:taxon-name-part></tp:taxon-name></italic> sp. nov., holotype <bold>11</bold><italic><tp:taxon-name><tp:taxon-name-part taxon-name-part-type="genus" reg="Pterostichus">P.</tp:taxon-name-part><tp:taxon-name-part taxon-name-part-type="species" reg="condylus">condylus</tp:taxon-name-part></tp:taxon-name></italic> sp. nov., holotype <bold>12</bold><italic><tp:taxon-name><tp:taxon-name-part taxon-name-part-type="genus" reg="Pterostichus">P.</tp:taxon-name-part><tp:taxon-name-part taxon-name-part-type="species" reg="jialini">jialini</tp:taxon-name-part></tp:taxon-name></italic> sp. nov., holotype. Scale bars: 1 mm.</p></caption><graphic xmlns:xlink="http://www.w3.org/1999/xlink" xlink:href="zookeys-1175-163_article-107636__-g002.jpg" position="float" orientation="portrait" xlink:type="simple" id="oo_893314.jpg"><uri content-type="original_file" xlink:type="simple">https://binary.pensoft.net/fig/893314</uri></graphic></fig><fig id="F3" position="float" orientation="portrait"><object-id xmlns:xlink="http://www.w3.org/1999/xlink" content-type="doi" xlink:type="simple">10.3897/zookeys.1175.107636.figures13-18</object-id><object-id xmlns:xlink="http://www.w3.org/1999/xlink" content-type="arpha" xlink:type="simple">EEE0FDC3-0B76-57FC-82C4-7B093E5D4C16</object-id><label>Figures 13–18.</label><caption><p>Male genitalia of <italic><tp:taxon-name><tp:taxon-name-part taxon-name-part-type="genus" reg="Pterostichus">Pterostichus</tp:taxon-name-part><tp:taxon-name-part taxon-name-part-type="species" reg="pulcher">pulcher</tp:taxon-name-part></tp:taxon-name></italic> species group, left lateral view and dorsal view of median lobe of aedeagus <bold>13</bold><italic><tp:taxon-name><tp:taxon-name-part taxon-name-part-type="genus" reg="Pterostichus">P.</tp:taxon-name-part><tp:taxon-name-part taxon-name-part-type="species" reg="pemphis">pemphis</tp:taxon-name-part></tp:taxon-name></italic> sp. nov., holotype <bold>14</bold><italic><tp:taxon-name><tp:taxon-name-part taxon-name-part-type="genus" reg="Pterostichus">P.</tp:taxon-name-part><tp:taxon-name-part taxon-name-part-type="species" reg="orbicollis">orbicollis</tp:taxon-name-part></tp:taxon-name></italic> sp. nov., holotype <bold>15</bold><italic><tp:taxon-name><tp:taxon-name-part taxon-name-part-type="genus" reg="Pterostichus">P.</tp:taxon-name-part><tp:taxon-name-part taxon-name-part-type="species" reg="leo">leo</tp:taxon-name-part></tp:taxon-name></italic> sp. nov., holotype <bold>16</bold><italic><tp:taxon-name><tp:taxon-name-part taxon-name-part-type="genus" reg="Pterostichus">P.</tp:taxon-name-part><tp:taxon-name-part taxon-name-part-type="species" reg="liyuani">liyuani</tp:taxon-name-part></tp:taxon-name></italic> sp. nov., holotype <bold>17</bold><italic><tp:taxon-name><tp:taxon-name-part taxon-name-part-type="genus" reg="Pterostichus">P.</tp:taxon-name-part><tp:taxon-name-part taxon-name-part-type="species" reg="condylus">condylus</tp:taxon-name-part></tp:taxon-name></italic> sp. nov., holotype <bold>18</bold><italic><tp:taxon-name><tp:taxon-name-part taxon-name-part-type="genus" reg="Pterostichus">P.</tp:taxon-name-part><tp:taxon-name-part taxon-name-part-type="species" reg="jialini">jialini</tp:taxon-name-part></tp:taxon-name></italic> sp. nov., holotype. Scale bar: 1 mm.</p></caption><graphic xmlns:xlink="http://www.w3.org/1999/xlink" xlink:href="zookeys-1175-163_article-107636__-g003.jpg" position="float" orientation="portrait" xlink:type="simple" id="oo_893315.jpg"><uri content-type="original_file" xlink:type="simple">https://binary.pensoft.net/fig/893315</uri></graphic></fig><fig id="F4" position="float" orientation="portrait"><object-id xmlns:xlink="http://www.w3.org/1999/xlink" content-type="doi" xlink:type="simple">10.3897/zookeys.1175.107636.figures19-24</object-id><object-id xmlns:xlink="http://www.w3.org/1999/xlink" content-type="arpha" xlink:type="simple">386D347C-ACEF-5375-863E-79953788B744</object-id><label>Figures 19–24.</label><caption><p>Endophallus of <italic><tp:taxon-name><tp:taxon-name-part taxon-name-part-type="genus" reg="Pterostichus">Pterostichus</tp:taxon-name-part><tp:taxon-name-part taxon-name-part-type="species" reg="pulcher">pulcher</tp:taxon-name-part></tp:taxon-name></italic> species group, left lateral view and right lateral view <bold>19</bold><italic><tp:taxon-name><tp:taxon-name-part taxon-name-part-type="genus" reg="Pterostichus">P.</tp:taxon-name-part><tp:taxon-name-part taxon-name-part-type="species" reg="pemphis">pemphis</tp:taxon-name-part></tp:taxon-name></italic> sp. nov., paratype from Zhaojue county <bold>20</bold><italic><tp:taxon-name><tp:taxon-name-part taxon-name-part-type="genus" reg="Pterostichus">P.</tp:taxon-name-part><tp:taxon-name-part taxon-name-part-type="species" reg="orbicollis">orbicollis</tp:taxon-name-part></tp:taxon-name></italic> sp. nov., paratype from Longzhoushan mountain, Huili county <bold>21</bold><italic><tp:taxon-name><tp:taxon-name-part taxon-name-part-type="genus" reg="Pterostichus">P.</tp:taxon-name-part><tp:taxon-name-part taxon-name-part-type="species" reg="leo">leo</tp:taxon-name-part></tp:taxon-name></italic> sp. nov., paratype from Shizishan mountain, Jinyang county <bold>22</bold><italic><tp:taxon-name><tp:taxon-name-part taxon-name-part-type="genus" reg="Pterostichus">P.</tp:taxon-name-part><tp:taxon-name-part taxon-name-part-type="species" reg="liyuani">liyuani</tp:taxon-name-part></tp:taxon-name></italic> sp. nov., paratype from Luojishan mountain, Puge county <bold>23</bold><italic><tp:taxon-name><tp:taxon-name-part taxon-name-part-type="genus" reg="Pterostichus">P.</tp:taxon-name-part><tp:taxon-name-part taxon-name-part-type="species" reg="condylus">condylus</tp:taxon-name-part></tp:taxon-name></italic> sp. nov., paratype from Mianning county <bold>24</bold><italic><tp:taxon-name><tp:taxon-name-part taxon-name-part-type="genus" reg="Pterostichus">P.</tp:taxon-name-part><tp:taxon-name-part taxon-name-part-type="species" reg="pulcher">pulcher</tp:taxon-name-part></tp:taxon-name></italic> Sciaky &amp; Allegro, paratype from Yizi Yakou, E’bian county to Meigu county. Scale bar: 1 mm. Abbreviations: <abbrev xmlns:xlink="http://www.w3.org/1999/xlink" xlink:title="gonopore" id="ABBRID0E4SAG" xlink:type="simple">gp</abbrev>: gonopore, <abbrev xmlns:xlink="http://www.w3.org/1999/xlink" xlink:title="gonopore lobe" id="ABBRID0EBTAG" xlink:type="simple">gpl</abbrev>: gonopore lobe, <abbrev xmlns:xlink="http://www.w3.org/1999/xlink" xlink:title="basal sclerotized projection" id="ABBRID0EFTAG" xlink:type="simple">bsp</abbrev>: basal sclerotized projection, <abbrev xmlns:xlink="http://www.w3.org/1999/xlink" xlink:title="ventral basal lobe" id="ABBRID0EJTAG" xlink:type="simple">vb</abbrev>: ventral basal lobe.</p></caption><graphic xmlns:xlink="http://www.w3.org/1999/xlink" xlink:href="zookeys-1175-163_article-107636__-g004.jpg" position="float" orientation="portrait" xlink:type="simple" id="oo_893316.jpg"><uri content-type="original_file" xlink:type="simple">https://binary.pensoft.net/fig/893316</uri></graphic></fig><fig id="F9" position="float" orientation="portrait"><object-id xmlns:xlink="http://www.w3.org/1999/xlink" content-type="doi" xlink:type="simple">10.3897/zookeys.1175.107636.figure42</object-id><object-id xmlns:xlink="http://www.w3.org/1999/xlink" content-type="arpha" xlink:type="simple">D8DD752B-BC62-5610-A5F5-16D5FA2CE3C6</object-id><label>Figure 42.</label><caption><p>Distribution of the taxa of <italic><tp:taxon-name><tp:taxon-name-part taxon-name-part-type="genus" reg="Pterostichus">Pterostichus</tp:taxon-name-part><tp:taxon-name-part taxon-name-part-type="species" reg="pulcher">pulcher</tp:taxon-name-part></tp:taxon-name></italic> species group in Sichuan province, China. Brown: <italic><tp:taxon-name><tp:taxon-name-part taxon-name-part-type="genus" reg="Pterostichus">P.</tp:taxon-name-part><tp:taxon-name-part taxon-name-part-type="species" reg="pemphis">pemphis</tp:taxon-name-part></tp:taxon-name></italic> sp. nov. Yellow: <italic><tp:taxon-name><tp:taxon-name-part taxon-name-part-type="genus" reg="Pterostichus">P.</tp:taxon-name-part><tp:taxon-name-part taxon-name-part-type="species" reg="orbicollis">orbicollis</tp:taxon-name-part></tp:taxon-name></italic> sp. nov. Red: <italic><tp:taxon-name><tp:taxon-name-part taxon-name-part-type="genus" reg="Pterostichus">P.</tp:taxon-name-part><tp:taxon-name-part taxon-name-part-type="species" reg="leo">leo</tp:taxon-name-part></tp:taxon-name></italic> sp. nov. Purple: <italic><tp:taxon-name><tp:taxon-name-part taxon-name-part-type="genus" reg="Pterostichus">P.</tp:taxon-name-part><tp:taxon-name-part taxon-name-part-type="species" reg="liyuani">liyuani</tp:taxon-name-part></tp:taxon-name></italic> sp. nov. Blue: <italic><tp:taxon-name><tp:taxon-name-part taxon-name-part-type="genus" reg="Pterostichus">P.</tp:taxon-name-part><tp:taxon-name-part taxon-name-part-type="species" reg="condylus">condylus</tp:taxon-name-part></tp:taxon-name></italic> sp. nov. Green: <italic><tp:taxon-name><tp:taxon-name-part taxon-name-part-type="genus" reg="Pterostichus">P.</tp:taxon-name-part><tp:taxon-name-part taxon-name-part-type="species" reg="jialini">jialini</tp:taxon-name-part></tp:taxon-name></italic> sp. nov. Orange: <italic><tp:taxon-name><tp:taxon-name-part taxon-name-part-type="genus" reg="Pterostichus">P.</tp:taxon-name-part><tp:taxon-name-part taxon-name-part-type="species" reg="pulcher">pulcher</tp:taxon-name-part></tp:taxon-name></italic> Sciaky &amp; Allegro.</p></caption><graphic xmlns:xlink="http://www.w3.org/1999/xlink" xlink:href="zookeys-1175-163_article-107636__-g009.jpg" position="float" orientation="portrait" xlink:type="simple" id="oo_893321.jpg"><uri content-type="original_file" xlink:type="simple">https://binary.pensoft.net/fig/893321</uri></graphic></fig></tp:treatment-sec></tp:taxon-treatment>
