# Supplementary material for: ﻿Taxonomic study on the subgenus Orientostichus, the Pterostichuspulcher species group (Coleoptera, Carabidae, Pterostichus)
Source: Zookeys. 2023 Aug 16;1175:163–85. doi: 10.3897/zookeys.1175.107636 (PMC10448245; doi:10.3897/zookeys.1175.107636)
Supplement: XML Treatment for Pterostichus (Orientostichus) condylus [file zookeys.1175.107636-treatment6.xml]

<!DOCTYPE tp:taxon-treatment
  PUBLIC "-//TaxonX//DTD Taxonomic Treatment Publishing DTD v0 20100105//EN" "tax-treatment-NSO.dtd">
<tp:taxon-treatment xmlns:tp="http://www.plazi.org/taxpub"><tp:treatment-meta><kwd-group><label>Taxon classification</label><kwd>
              <named-content content-type="kingdom">Animalia</named-content>
            </kwd><kwd>
              <named-content content-type="order">Coleoptera</named-content>
            </kwd><kwd>
              <named-content content-type="family">Carabidae</named-content>
            </kwd></kwd-group><mixed-citation publication-type="journal"><person-group><name><surname>Yin</surname><given-names>Wenqi</given-names></name><name><surname>Zhu</surname><given-names>Pingzhou</given-names></name><name><surname>Shi</surname><given-names>Hongliang</given-names></name></person-group><article-title>﻿Taxonomic study on the subgenus <italic><tp:taxon-name><tp:taxon-name-part taxon-name-part-type="genus" reg="Pterostichus"/><tp:taxon-name-part taxon-name-part-type="subgenus" reg="Orientostichus">Orientostichus</tp:taxon-name-part></tp:taxon-name></italic>, the <italic><tp:taxon-name><tp:taxon-name-part taxon-name-part-type="genus" reg="Pterostichus">Pterostichus</tp:taxon-name-part><tp:taxon-name-part taxon-name-part-type="species" reg="pulcher">pulcher</tp:taxon-name-part></tp:taxon-name></italic> species group (<tp:taxon-name><tp:taxon-name-part taxon-name-part-type="order">Coleoptera</tp:taxon-name-part></tp:taxon-name>, <tp:taxon-name><tp:taxon-name-part taxon-name-part-type="family">Carabidae</tp:taxon-name-part></tp:taxon-name>, <tp:taxon-name><tp:taxon-name-part taxon-name-part-type="genus" reg="Pterostichus">Pterostichus</tp:taxon-name-part></tp:taxon-name>)</article-title><source>Zookeys</source><day>16</day><month>08</month><year>2023</year><volume>1175</volume><fpage>163</fpage><lpage>185</lpage><pub-id pub-id-type="doi">10.3897/zookeys.1175.107636</pub-id></mixed-citation></tp:treatment-meta><tp:nomenclature><label>﻿</label><tp:taxon-name><object-id xmlns:xlink="http://www.w3.org/1999/xlink" content-type="arpha" xlink:type="simple">2D252550-2837-52B1-99C1-C2B15ED55936</object-id><tp:taxon-name-part taxon-name-part-type="genus" reg="Pterostichus">Pterostichus</tp:taxon-name-part> (<tp:taxon-name-part taxon-name-part-type="subgenus" reg="Orientostichus">Orientostichus</tp:taxon-name-part>) <tp:taxon-name-part taxon-name-part-type="species" reg="condylus">condylus</tp:taxon-name-part><object-id xmlns:xlink="http://www.w3.org/1999/xlink" content-type="zoobank" xlink:type="simple">https://zoobank.org/20D7AA84-D322-42BE-8503-7813663F7658</object-id></tp:taxon-name><tp:taxon-status xmlns:xlink="http://www.w3.org/1999/xlink" xlink:type="simple">sp. nov.</tp:taxon-status><xref ref-type="fig" rid="F1">Figs 5</xref><xref ref-type="fig" rid="F2">, 11</xref><xref ref-type="fig" rid="F3">, 17</xref><xref ref-type="fig" rid="F4">, 23</xref><xref ref-type="fig" rid="F5">, 27</xref><xref ref-type="fig" rid="F7">, 37 Chinese vernacular name: 肿通缘步甲</xref></tp:nomenclature><tp:treatment-sec sec-type="type locality" id="SECID0EYFAI"><title>Type locality.</title><p>China, Sichuan province: Liangshan Yi Autonomous Prefecture, Mianning county, Yele. (<named-content xmlns:xlink="http://www.w3.org/1999/xlink" content-type="dwc:verbatimCoordinates" xlink:type="simple"><named-content content-type="geo-json" specific-use="{&#34;type&#34;:&#34;Point&#34;,&#34;coordinates&#34;:[102.160000,28.960000]}" id="NCID0EBGAI" xlink:type="simple">28.96N, 102.16E</named-content></named-content>, alt 2988 m).</p></tp:treatment-sec><tp:treatment-sec sec-type="type material" id="SECID0EGGAI"><title>Type material.</title><p><bold><italic>Holotype</italic></bold>: ♂: “China: Sichuan, Mianning county, Yele conservation, mixed forest, N28.96508, E102.16137”, “2012.VI.22, day, 2988 m, Liu Ye, Shi Hongliang, Yang Ganyan leg. Inst. of Zoology, CAS.”, “HOLOTYPE ♂ <tp:taxon-name><tp:taxon-name-part taxon-name-part-type="genus" reg="Pterostichus">Pterostichus</tp:taxon-name-part> (<tp:taxon-name-part taxon-name-part-type="subgenus" reg="Orientostichus">Orientostichus</tp:taxon-name-part>) <tp:taxon-name-part taxon-name-part-type="species" reg="condylus">condylus</tp:taxon-name-part></tp:taxon-name> sp. nov. det. Yin &amp; Shi, 2022” [red label]; <bold><italic>Paratypes</italic></bold> (a total of 4 ♂ and 6 ♀): 3 ♂ and 1 ♀: the same data as holotype but labeled as paratype; 1 ♂ and 2 ♀: “China: Sichuan, Xide county, Mianshan Village, Xiaoxiangling Mountain, alpine meadow, 3502 m, N28.4981, E102.3645”, “2018.VII.18, under dead log, Shi HL, Yan WF, Zhu PZ &amp; Jiang ZY lgt. <named-content xmlns:xlink="http://www.w3.org/1999/xlink" content-type="dwc:institutional_code" xlink:title="Institute of Zoology, Chinese Academy of Sciences" xlink:href="http://grbio.org/institution/institute-zoology-chinese-academy-sciences" xlink:type="simple">IZAS</named-content> &amp; BJFU exp of 2018”, “PARATYPE of <tp:taxon-name><tp:taxon-name-part taxon-name-part-type="genus" reg="Pterostichus">Pterostichus</tp:taxon-name-part> (<tp:taxon-name-part taxon-name-part-type="subgenus" reg="Orientostichus">Orientostichus</tp:taxon-name-part>) <tp:taxon-name-part taxon-name-part-type="species" reg="condylus">condylus</tp:taxon-name-part></tp:taxon-name> sp. nov. det. Yin &amp; Shi, 2022” [red label]; 3 ♀: “Sichuan province, Liangshan Yi Autonomous Prefecture, Mianning county, Yele, 102.223059E, 28.918798N, 2549 m, Zhudong Liu, Zhiming Li and Pingzhou Zhu lgt., 2020.VIII.13”, “PARATYPE of <tp:taxon-name><tp:taxon-name-part taxon-name-part-type="genus" reg="Pterostichus">Pterostichus</tp:taxon-name-part> (<tp:taxon-name-part taxon-name-part-type="subgenus" reg="Orientostichus">Orientostichus</tp:taxon-name-part>) <tp:taxon-name-part taxon-name-part-type="species" reg="condylus">condylus</tp:taxon-name-part></tp:taxon-name> sp. nov. det. Yin &amp; Shi, 2022” [red label].</p></tp:treatment-sec><tp:treatment-sec sec-type="diagnosis" id="SECID0ECIAI"><title>Diagnosis.</title><p>Elytral intervals 3 and 5 each with ≥ 3 large foveate discal pores, interval 7 without discal pore. Antennomere 3 without accessory setae. Pronotum subcordate, lateral margins strongly sinuate before posterior angles, posterior angles slightly dentate (Fig. <xref ref-type="fig" rid="F2">11</xref>); pronotal disc without or with very faint transverse wrinkles; lateral margins with 2–4 mid-lateral setae. Male sternite VII with a small but distinct tubercle (Fig. <xref ref-type="fig" rid="F7">37</xref>). Apical lamella of aedeagus relatively slender, <abbrev xmlns:xlink="http://www.w3.org/1999/xlink" xlink:title="length of apical lamella" id="ABBRID0EQIAI" xlink:type="simple">LL</abbrev>/<abbrev xmlns:xlink="http://www.w3.org/1999/xlink" xlink:title="width of apical lamella" id="ABBRID0EUIAI" xlink:type="simple">LW</abbrev> = 1.8–2.0 (Fig. <xref ref-type="fig" rid="F3">17</xref>), apex rounded-truncated; endophallus with U-shaped <abbrev xmlns:xlink="http://www.w3.org/1999/xlink" xlink:title="basal sclerotized projection" id="ABBRID0E3IAI" xlink:type="simple">bsp</abbrev> (Fig. <xref ref-type="fig" rid="F4">23</xref>).</p></tp:treatment-sec><tp:treatment-sec sec-type="comparisons" id="SECID0EEJAI"><title>Comparison.</title><p>In many aspects of morphology, <italic><tp:taxon-name><tp:taxon-name-part taxon-name-part-type="genus" reg="Pterostichus">P.</tp:taxon-name-part><tp:taxon-name-part taxon-name-part-type="species" reg="condylus">condylus</tp:taxon-name-part></tp:taxon-name></italic> sp. nov. is most similar to <italic><tp:taxon-name><tp:taxon-name-part taxon-name-part-type="genus" reg="Pterostichus">P.</tp:taxon-name-part><tp:taxon-name-part taxon-name-part-type="species" reg="liyuani">liyuani</tp:taxon-name-part></tp:taxon-name></italic> sp. nov. The comparisons between these two species provided under <italic><tp:taxon-name><tp:taxon-name-part taxon-name-part-type="genus" reg="Pterostichus">P.</tp:taxon-name-part><tp:taxon-name-part taxon-name-part-type="species" reg="liyuani">liyuani</tp:taxon-name-part></tp:taxon-name></italic> sp. nov.</p></tp:treatment-sec><tp:treatment-sec sec-type="description" id="SECID0ELKAI"><title>Description.</title><p><abbrev xmlns:xlink="http://www.w3.org/1999/xlink" xlink:title="body length" id="ABBRID0ERKAI" xlink:type="simple">BL</abbrev> = 15.0–15.5 mm, <abbrev xmlns:xlink="http://www.w3.org/1999/xlink" xlink:title="body width" id="ABBRID0EVKAI" xlink:type="simple">BW</abbrev> = 5.2–5.5 mm, dorsal surface and appendages black. Antennomere 3 without accessory setae, only with primary setae forming apical ring. Pronotum subcordate, <abbrev xmlns:xlink="http://www.w3.org/1999/xlink" xlink:title="pronotum width" id="ABBRID0EZKAI" xlink:type="simple">PW</abbrev>/<abbrev xmlns:xlink="http://www.w3.org/1999/xlink" xlink:title="pronotum length" id="ABBRID0E4KAI" xlink:type="simple">PL</abbrev> = 1.35–1.39, widest near anterior 1/3; anterior margin slightly wider than posterior margin; moderately narrowed to base (<abbrev xmlns:xlink="http://www.w3.org/1999/xlink" xlink:title="basal width" id="ABBRID0EBLAI" xlink:type="simple">PBW</abbrev>/<abbrev xmlns:xlink="http://www.w3.org/1999/xlink" xlink:title="pronotum width" id="ABBRID0EFLAI" xlink:type="simple">PW</abbrev> = 0.69–0.73); lateral margins slightly arched from anterior angles to middle, and then strongly sinuate before posterior angles; posterior angles usually acute, slightly dentate and projected outward; lateral margins with 2–4 mid-lateral setae near maximum width; basal foveae deep and impunctate, inner and outer grooves nearly straight, outer groove distinctly shorter than 1/2 length of inner one (Fig. <xref ref-type="fig" rid="F2">11</xref>); disc without or with very faint transverse wrinkles aside median line. Elytra oblong; parascutellar pore absent; intervals 3 and 5 each with ≥ 3 foveate discal pores; interval 7 without discal pore. Male sternite VII with a tubercle on middle, small but well-defined (Fig. <xref ref-type="fig" rid="F7">37</xref>). Median lobe of aedeagus stout, strongly curved near basal 1/3; apical lamella gradually deflected ventrally; apical lamella slightly twisted longitudinally, relatively slender (<abbrev xmlns:xlink="http://www.w3.org/1999/xlink" xlink:title="length of apical lamella" id="ABBRID0ERLAI" xlink:type="simple">LL</abbrev>/<abbrev xmlns:xlink="http://www.w3.org/1999/xlink" xlink:title="width of apical lamella" id="ABBRID0EVLAI" xlink:type="simple">LW</abbrev> = 1.8–2.0), a little narrowed on basal 1/3 and gently bent leftward, apex rounded-truncated (Fig. <xref ref-type="fig" rid="F3">17</xref>). Endophallus long, straightly directed ventrally, gonopore opened to ventral-basal direction of aedeagus; <abbrev xmlns:xlink="http://www.w3.org/1999/xlink" xlink:title="ventral basal lobe" id="ABBRID0E4LAI" xlink:type="simple">vb</abbrev> quite small with rounded apex; <abbrev xmlns:xlink="http://www.w3.org/1999/xlink" xlink:title="basal sclerotized projection" id="ABBRID0EBMAI" xlink:type="simple">bsp</abbrev> deeply grooved, U-shaped, left branch crenulate on dorsal margin (Figs <xref ref-type="fig" rid="F4">23</xref>, <xref ref-type="fig" rid="F5">27</xref>).</p></tp:treatment-sec><tp:treatment-sec sec-type="distribution" id="SECID0ENMAI"><title>Distribution.</title><p>This species is known from two localities in Mianning and Xide counties, Liangshan Yi Autonomous Prefecture (Fig. <xref ref-type="fig" rid="F9">42</xref>).</p></tp:treatment-sec><tp:treatment-sec sec-type="etymology" id="SECID0EXMAI"><title>Etymology.</title><p>The scientific name of the new species comes from a Greek root <italic>condyl</italic>- meaning lumps, referring to the well-defined tubercle on the male sternite VII of the new species.</p></tp:treatment-sec><tp:treatment-sec><!--Section generated to contain objects referenced in tp:taxon-treatment.--><fig id="F1" position="float" orientation="portrait"><object-id xmlns:xlink="http://www.w3.org/1999/xlink" content-type="doi" xlink:type="simple">10.3897/zookeys.1175.107636.figures1-6</object-id><object-id xmlns:xlink="http://www.w3.org/1999/xlink" content-type="arpha" xlink:type="simple">57CD1BBA-B7E9-531C-8CC3-EDDC7AB07F9A</object-id><label>Figures 1–6.</label><caption><p>Habitus and labels of <italic><tp:taxon-name><tp:taxon-name-part taxon-name-part-type="genus" reg="Pterostichus">Pterostichus</tp:taxon-name-part><tp:taxon-name-part taxon-name-part-type="species" reg="pulcher">pulcher</tp:taxon-name-part></tp:taxon-name></italic> species group <bold>1</bold><italic><tp:taxon-name><tp:taxon-name-part taxon-name-part-type="genus" reg="Pterostichus">P.</tp:taxon-name-part><tp:taxon-name-part taxon-name-part-type="species" reg="pemphis">pemphis</tp:taxon-name-part></tp:taxon-name></italic> sp. nov., holotype <bold>2</bold><italic><tp:taxon-name><tp:taxon-name-part taxon-name-part-type="genus" reg="Pterostichus">P.</tp:taxon-name-part><tp:taxon-name-part taxon-name-part-type="species" reg="orbicollis">orbicollis</tp:taxon-name-part></tp:taxon-name></italic> sp. nov., holotype <bold>3</bold><italic><tp:taxon-name><tp:taxon-name-part taxon-name-part-type="genus" reg="Pterostichus">P.</tp:taxon-name-part><tp:taxon-name-part taxon-name-part-type="species" reg="leo">leo</tp:taxon-name-part></tp:taxon-name></italic> sp. nov., holotype <bold>4</bold><italic><tp:taxon-name><tp:taxon-name-part taxon-name-part-type="genus" reg="Pterostichus">P.</tp:taxon-name-part><tp:taxon-name-part taxon-name-part-type="species" reg="liyuani">liyuani</tp:taxon-name-part></tp:taxon-name></italic> sp. nov., holotype <bold>5</bold><italic><tp:taxon-name><tp:taxon-name-part taxon-name-part-type="genus" reg="Pterostichus">P.</tp:taxon-name-part><tp:taxon-name-part taxon-name-part-type="species" reg="condylus">condylus</tp:taxon-name-part></tp:taxon-name></italic> sp. nov., holotype <bold>6</bold><italic><tp:taxon-name><tp:taxon-name-part taxon-name-part-type="genus" reg="Pterostichus">P.</tp:taxon-name-part><tp:taxon-name-part taxon-name-part-type="species" reg="jialini">jialini</tp:taxon-name-part></tp:taxon-name></italic> sp. nov., holotype. Scale bar: 5 mm.</p></caption><graphic xmlns:xlink="http://www.w3.org/1999/xlink" xlink:href="zookeys-1175-163_article-107636__-g001.jpg" position="float" orientation="portrait" xlink:type="simple" id="oo_893313.jpg"><uri content-type="original_file" xlink:type="simple">https://binary.pensoft.net/fig/893313</uri></graphic></fig><fig id="F2" position="float" orientation="portrait"><object-id xmlns:xlink="http://www.w3.org/1999/xlink" content-type="doi" xlink:type="simple">10.3897/zookeys.1175.107636.figures7-12</object-id><object-id xmlns:xlink="http://www.w3.org/1999/xlink" content-type="arpha" xlink:type="simple">0C10491E-A9FF-5BD1-9C33-D3CFD2FE1623</object-id><label>Figures 7–12.</label><caption><p>Pronota of <italic><tp:taxon-name><tp:taxon-name-part taxon-name-part-type="genus" reg="Pterostichus">Pterostichus</tp:taxon-name-part><tp:taxon-name-part taxon-name-part-type="species" reg="pulcher">pulcher</tp:taxon-name-part></tp:taxon-name></italic> species group <bold>7</bold><italic><tp:taxon-name><tp:taxon-name-part taxon-name-part-type="genus" reg="Pterostichus">P.</tp:taxon-name-part><tp:taxon-name-part taxon-name-part-type="species" reg="pemphis">pemphis</tp:taxon-name-part></tp:taxon-name></italic> sp. nov., holotype <bold>8</bold><italic><tp:taxon-name><tp:taxon-name-part taxon-name-part-type="genus" reg="Pterostichus">P.</tp:taxon-name-part><tp:taxon-name-part taxon-name-part-type="species" reg="orbicollis">orbicollis</tp:taxon-name-part></tp:taxon-name></italic> sp. nov., holotype <bold>9</bold><italic><tp:taxon-name><tp:taxon-name-part taxon-name-part-type="genus" reg="Pterostichus">P.</tp:taxon-name-part><tp:taxon-name-part taxon-name-part-type="species" reg="leo">leo</tp:taxon-name-part></tp:taxon-name></italic> sp. nov., holotype <bold>10</bold><italic><tp:taxon-name><tp:taxon-name-part taxon-name-part-type="genus" reg="Pterostichus">P.</tp:taxon-name-part><tp:taxon-name-part taxon-name-part-type="species" reg="liyuani">liyuani</tp:taxon-name-part></tp:taxon-name></italic> sp. nov., holotype <bold>11</bold><italic><tp:taxon-name><tp:taxon-name-part taxon-name-part-type="genus" reg="Pterostichus">P.</tp:taxon-name-part><tp:taxon-name-part taxon-name-part-type="species" reg="condylus">condylus</tp:taxon-name-part></tp:taxon-name></italic> sp. nov., holotype <bold>12</bold><italic><tp:taxon-name><tp:taxon-name-part taxon-name-part-type="genus" reg="Pterostichus">P.</tp:taxon-name-part><tp:taxon-name-part taxon-name-part-type="species" reg="jialini">jialini</tp:taxon-name-part></tp:taxon-name></italic> sp. nov., holotype. Scale bars: 1 mm.</p></caption><graphic xmlns:xlink="http://www.w3.org/1999/xlink" xlink:href="zookeys-1175-163_article-107636__-g002.jpg" position="float" orientation="portrait" xlink:type="simple" id="oo_893314.jpg"><uri content-type="original_file" xlink:type="simple">https://binary.pensoft.net/fig/893314</uri></graphic></fig><fig id="F3" position="float" orientation="portrait"><object-id xmlns:xlink="http://www.w3.org/1999/xlink" content-type="doi" xlink:type="simple">10.3897/zookeys.1175.107636.figures13-18</object-id><object-id xmlns:xlink="http://www.w3.org/1999/xlink" content-type="arpha" xlink:type="simple">EEE0FDC3-0B76-57FC-82C4-7B093E5D4C16</object-id><label>Figures 13–18.</label><caption><p>Male genitalia of <italic><tp:taxon-name><tp:taxon-name-part taxon-name-part-type="genus" reg="Pterostichus">Pterostichus</tp:taxon-name-part><tp:taxon-name-part taxon-name-part-type="species" reg="pulcher">pulcher</tp:taxon-name-part></tp:taxon-name></italic> species group, left lateral view and dorsal view of median lobe of aedeagus <bold>13</bold><italic><tp:taxon-name><tp:taxon-name-part taxon-name-part-type="genus" reg="Pterostichus">P.</tp:taxon-name-part><tp:taxon-name-part taxon-name-part-type="species" reg="pemphis">pemphis</tp:taxon-name-part></tp:taxon-name></italic> sp. nov., holotype <bold>14</bold><italic><tp:taxon-name><tp:taxon-name-part taxon-name-part-type="genus" reg="Pterostichus">P.</tp:taxon-name-part><tp:taxon-name-part taxon-name-part-type="species" reg="orbicollis">orbicollis</tp:taxon-name-part></tp:taxon-name></italic> sp. nov., holotype <bold>15</bold><italic><tp:taxon-name><tp:taxon-name-part taxon-name-part-type="genus" reg="Pterostichus">P.</tp:taxon-name-part><tp:taxon-name-part taxon-name-part-type="species" reg="leo">leo</tp:taxon-name-part></tp:taxon-name></italic> sp. nov., holotype <bold>16</bold><italic><tp:taxon-name><tp:taxon-name-part taxon-name-part-type="genus" reg="Pterostichus">P.</tp:taxon-name-part><tp:taxon-name-part taxon-name-part-type="species" reg="liyuani">liyuani</tp:taxon-name-part></tp:taxon-name></italic> sp. nov., holotype <bold>17</bold><italic><tp:taxon-name><tp:taxon-name-part taxon-name-part-type="genus" reg="Pterostichus">P.</tp:taxon-name-part><tp:taxon-name-part taxon-name-part-type="species" reg="condylus">condylus</tp:taxon-name-part></tp:taxon-name></italic> sp. nov., holotype <bold>18</bold><italic><tp:taxon-name><tp:taxon-name-part taxon-name-part-type="genus" reg="Pterostichus">P.</tp:taxon-name-part><tp:taxon-name-part taxon-name-part-type="species" reg="jialini">jialini</tp:taxon-name-part></tp:taxon-name></italic> sp. nov., holotype. Scale bar: 1 mm.</p></caption><graphic xmlns:xlink="http://www.w3.org/1999/xlink" xlink:href="zookeys-1175-163_article-107636__-g003.jpg" position="float" orientation="portrait" xlink:type="simple" id="oo_893315.jpg"><uri content-type="original_file" xlink:type="simple">https://binary.pensoft.net/fig/893315</uri></graphic></fig><fig id="F4" position="float" orientation="portrait"><object-id xmlns:xlink="http://www.w3.org/1999/xlink" content-type="doi" xlink:type="simple">10.3897/zookeys.1175.107636.figures19-24</object-id><object-id xmlns:xlink="http://www.w3.org/1999/xlink" content-type="arpha" xlink:type="simple">386D347C-ACEF-5375-863E-79953788B744</object-id><label>Figures 19–24.</label><caption><p>Endophallus of <italic><tp:taxon-name><tp:taxon-name-part taxon-name-part-type="genus" reg="Pterostichus">Pterostichus</tp:taxon-name-part><tp:taxon-name-part taxon-name-part-type="species" reg="pulcher">pulcher</tp:taxon-name-part></tp:taxon-name></italic> species group, left lateral view and right lateral view <bold>19</bold><italic><tp:taxon-name><tp:taxon-name-part taxon-name-part-type="genus" reg="Pterostichus">P.</tp:taxon-name-part><tp:taxon-name-part taxon-name-part-type="species" reg="pemphis">pemphis</tp:taxon-name-part></tp:taxon-name></italic> sp. nov., paratype from Zhaojue county <bold>20</bold><italic><tp:taxon-name><tp:taxon-name-part taxon-name-part-type="genus" reg="Pterostichus">P.</tp:taxon-name-part><tp:taxon-name-part taxon-name-part-type="species" reg="orbicollis">orbicollis</tp:taxon-name-part></tp:taxon-name></italic> sp. nov., paratype from Longzhoushan mountain, Huili county <bold>21</bold><italic><tp:taxon-name><tp:taxon-name-part taxon-name-part-type="genus" reg="Pterostichus">P.</tp:taxon-name-part><tp:taxon-name-part taxon-name-part-type="species" reg="leo">leo</tp:taxon-name-part></tp:taxon-name></italic> sp. nov., paratype from Shizishan mountain, Jinyang county <bold>22</bold><italic><tp:taxon-name><tp:taxon-name-part taxon-name-part-type="genus" reg="Pterostichus">P.</tp:taxon-name-part><tp:taxon-name-part taxon-name-part-type="species" reg="liyuani">liyuani</tp:taxon-name-part></tp:taxon-name></italic> sp. nov., paratype from Luojishan mountain, Puge county <bold>23</bold><italic><tp:taxon-name><tp:taxon-name-part taxon-name-part-type="genus" reg="Pterostichus">P.</tp:taxon-name-part><tp:taxon-name-part taxon-name-part-type="species" reg="condylus">condylus</tp:taxon-name-part></tp:taxon-name></italic> sp. nov., paratype from Mianning county <bold>24</bold><italic><tp:taxon-name><tp:taxon-name-part taxon-name-part-type="genus" reg="Pterostichus">P.</tp:taxon-name-part><tp:taxon-name-part taxon-name-part-type="species" reg="pulcher">pulcher</tp:taxon-name-part></tp:taxon-name></italic> Sciaky &amp; Allegro, paratype from Yizi Yakou, E’bian county to Meigu county. Scale bar: 1 mm. Abbreviations: <abbrev xmlns:xlink="http://www.w3.org/1999/xlink" xlink:title="gonopore" id="ABBRID0E4SAG" xlink:type="simple">gp</abbrev>: gonopore, <abbrev xmlns:xlink="http://www.w3.org/1999/xlink" xlink:title="gonopore lobe" id="ABBRID0EBTAG" xlink:type="simple">gpl</abbrev>: gonopore lobe, <abbrev xmlns:xlink="http://www.w3.org/1999/xlink" xlink:title="basal sclerotized projection" id="ABBRID0EFTAG" xlink:type="simple">bsp</abbrev>: basal sclerotized projection, <abbrev xmlns:xlink="http://www.w3.org/1999/xlink" xlink:title="ventral basal lobe" id="ABBRID0EJTAG" xlink:type="simple">vb</abbrev>: ventral basal lobe.</p></caption><graphic xmlns:xlink="http://www.w3.org/1999/xlink" xlink:href="zookeys-1175-163_article-107636__-g004.jpg" position="float" orientation="portrait" xlink:type="simple" id="oo_893316.jpg"><uri content-type="original_file" xlink:type="simple">https://binary.pensoft.net/fig/893316</uri></graphic></fig><fig id="F5" position="float" orientation="portrait"><object-id xmlns:xlink="http://www.w3.org/1999/xlink" content-type="doi" xlink:type="simple">10.3897/zookeys.1175.107636.figures25-30</object-id><object-id xmlns:xlink="http://www.w3.org/1999/xlink" content-type="arpha" xlink:type="simple">9447AFF5-2531-55EF-9539-26A3C73966A7</object-id><label>Figures 25–30.</label><caption><p><bold>25–28</bold> endophallus <abbrev xmlns:xlink="http://www.w3.org/1999/xlink" xlink:title="basal sclerotized projection" id="ABBRID0ECZAG" xlink:type="simple">bsp</abbrev> of <italic><tp:taxon-name><tp:taxon-name-part taxon-name-part-type="genus" reg="Pterostichus">Pterostichus</tp:taxon-name-part><tp:taxon-name-part taxon-name-part-type="species" reg="pulcher">pulcher</tp:taxon-name-part></tp:taxon-name></italic> species group, left lateral view <bold>25</bold><italic><tp:taxon-name><tp:taxon-name-part taxon-name-part-type="genus" reg="Pterostichus">P.</tp:taxon-name-part><tp:taxon-name-part taxon-name-part-type="species" reg="orbicollis">orbicollis</tp:taxon-name-part></tp:taxon-name></italic> sp. nov., paratype from Longzhoushan mountain, Huili county <bold>26</bold><italic><tp:taxon-name><tp:taxon-name-part taxon-name-part-type="genus" reg="Pterostichus">P.</tp:taxon-name-part><tp:taxon-name-part taxon-name-part-type="species" reg="liyuani">liyuani</tp:taxon-name-part></tp:taxon-name></italic> sp. nov., paratype from Luojishan mountain, Puge county <bold>27</bold><italic><tp:taxon-name><tp:taxon-name-part taxon-name-part-type="genus" reg="Pterostichus">P.</tp:taxon-name-part><tp:taxon-name-part taxon-name-part-type="species" reg="condylus">condylus</tp:taxon-name-part></tp:taxon-name></italic> sp. nov., paratype from Mianning county <bold>28</bold><italic><tp:taxon-name><tp:taxon-name-part taxon-name-part-type="genus" reg="Pterostichus">P.</tp:taxon-name-part><tp:taxon-name-part taxon-name-part-type="species" reg="pulcher">pulcher</tp:taxon-name-part></tp:taxon-name></italic> Sciaky &amp; Allegro, paratype from Yizi Yakou, E’bian county to Meigu county <bold>29, 30</bold> Endophallus of <tp:taxon-name><tp:taxon-name-part taxon-name-part-type="genus" reg="Pterostichus">Pterostichus</tp:taxon-name-part> (<tp:taxon-name-part taxon-name-part-type="subgenus" reg="Orientostichus">Orientostichus</tp:taxon-name-part>)</tp:taxon-name> spp., left lateral view and right lateral view <bold>29</bold><italic><tp:taxon-name><tp:taxon-name-part taxon-name-part-type="genus" reg="Pterostichus">P.</tp:taxon-name-part><tp:taxon-name-part taxon-name-part-type="species" reg="prattii">prattii</tp:taxon-name-part></tp:taxon-name></italic> Bates, 1890, a male from Sanming city, Fujian province <bold>30</bold><italic><tp:taxon-name><tp:taxon-name-part taxon-name-part-type="genus" reg="Pterostichus">P.</tp:taxon-name-part><tp:taxon-name-part taxon-name-part-type="species" reg="curtatus">curtatus</tp:taxon-name-part></tp:taxon-name></italic> Fairmaire, a male from Heqing county, Yunnan province. Scale bars: 1 mm. Abbreviations: <abbrev xmlns:xlink="http://www.w3.org/1999/xlink" xlink:title="gonopore" id="ABBRID0EM3AG" xlink:type="simple">gp</abbrev>: gonopore, <abbrev xmlns:xlink="http://www.w3.org/1999/xlink" xlink:title="gonopore lobe" id="ABBRID0EQ3AG" xlink:type="simple">gpl</abbrev>: gonopore lobe, <abbrev xmlns:xlink="http://www.w3.org/1999/xlink" xlink:title="basal sclerotized projection" id="ABBRID0EU3AG" xlink:type="simple">bsp</abbrev>: basal sclerotized projection, <abbrev xmlns:xlink="http://www.w3.org/1999/xlink" xlink:title="ventral basal lobe" id="ABBRID0EY3AG" xlink:type="simple">vb</abbrev>: ventral basal lobe.</p></caption><graphic xmlns:xlink="http://www.w3.org/1999/xlink" xlink:href="zookeys-1175-163_article-107636__-g005.jpg" position="float" orientation="portrait" xlink:type="simple" id="oo_893317.jpg"><uri content-type="original_file" xlink:type="simple">https://binary.pensoft.net/fig/893317</uri></graphic></fig><fig id="F7" position="float" orientation="portrait"><object-id xmlns:xlink="http://www.w3.org/1999/xlink" content-type="doi" xlink:type="simple">10.3897/zookeys.1175.107636.figures34-39</object-id><object-id xmlns:xlink="http://www.w3.org/1999/xlink" content-type="arpha" xlink:type="simple">4DD2A428-65AC-5485-81BD-847BA9D60489</object-id><label>Figures 34–39.</label><caption><p>Male sternum VII of <italic><tp:taxon-name><tp:taxon-name-part taxon-name-part-type="genus" reg="Pterostichus">Pterostichus</tp:taxon-name-part><tp:taxon-name-part taxon-name-part-type="species" reg="pulcher">pulcher</tp:taxon-name-part></tp:taxon-name></italic> species group spp. <bold>34</bold><italic><tp:taxon-name><tp:taxon-name-part taxon-name-part-type="genus" reg="Pterostichus">P.</tp:taxon-name-part><tp:taxon-name-part taxon-name-part-type="species" reg="pemphis">pemphis</tp:taxon-name-part></tp:taxon-name></italic> sp. nov., holotype <bold>35</bold><italic><tp:taxon-name><tp:taxon-name-part taxon-name-part-type="genus" reg="Pterostichus">P.</tp:taxon-name-part><tp:taxon-name-part taxon-name-part-type="species" reg="orbicollis">orbicollis</tp:taxon-name-part></tp:taxon-name></italic> sp. nov., holotype <bold>36</bold><italic><tp:taxon-name><tp:taxon-name-part taxon-name-part-type="genus" reg="Pterostichus">P.</tp:taxon-name-part><tp:taxon-name-part taxon-name-part-type="species" reg="liyuani">liyuani</tp:taxon-name-part></tp:taxon-name></italic> sp. nov., holotype <bold>37</bold><italic><tp:taxon-name><tp:taxon-name-part taxon-name-part-type="genus" reg="Pterostichus">P.</tp:taxon-name-part><tp:taxon-name-part taxon-name-part-type="species" reg="condylus">condylus</tp:taxon-name-part></tp:taxon-name></italic> sp. nov., holotype <bold>38</bold><italic><tp:taxon-name><tp:taxon-name-part taxon-name-part-type="genus" reg="Pterostichus">P.</tp:taxon-name-part><tp:taxon-name-part taxon-name-part-type="species" reg="jialini">jialini</tp:taxon-name-part></tp:taxon-name></italic> sp. nov., holotype <bold>39</bold><italic><tp:taxon-name><tp:taxon-name-part taxon-name-part-type="genus" reg="Pterostichus">P.</tp:taxon-name-part><tp:taxon-name-part taxon-name-part-type="species" reg="pulcher">pulcher</tp:taxon-name-part></tp:taxon-name></italic> Sciaky &amp; Allegro, holotype. Scale bar: 1 mm.</p></caption><graphic xmlns:xlink="http://www.w3.org/1999/xlink" xlink:href="zookeys-1175-163_article-107636__-g007.jpg" position="float" orientation="portrait" xlink:type="simple" id="oo_893319.jpg"><uri content-type="original_file" xlink:type="simple">https://binary.pensoft.net/fig/893319</uri></graphic></fig><fig id="F9" position="float" orientation="portrait"><object-id xmlns:xlink="http://www.w3.org/1999/xlink" content-type="doi" xlink:type="simple">10.3897/zookeys.1175.107636.figure42</object-id><object-id xmlns:xlink="http://www.w3.org/1999/xlink" content-type="arpha" xlink:type="simple">D8DD752B-BC62-5610-A5F5-16D5FA2CE3C6</object-id><label>Figure 42.</label><caption><p>Distribution of the taxa of <italic><tp:taxon-name><tp:taxon-name-part taxon-name-part-type="genus" reg="Pterostichus">Pterostichus</tp:taxon-name-part><tp:taxon-name-part taxon-name-part-type="species" reg="pulcher">pulcher</tp:taxon-name-part></tp:taxon-name></italic> species group in Sichuan province, China. Brown: <italic><tp:taxon-name><tp:taxon-name-part taxon-name-part-type="genus" reg="Pterostichus">P.</tp:taxon-name-part><tp:taxon-name-part taxon-name-part-type="species" reg="pemphis">pemphis</tp:taxon-name-part></tp:taxon-name></italic> sp. nov. Yellow: <italic><tp:taxon-name><tp:taxon-name-part taxon-name-part-type="genus" reg="Pterostichus">P.</tp:taxon-name-part><tp:taxon-name-part taxon-name-part-type="species" reg="orbicollis">orbicollis</tp:taxon-name-part></tp:taxon-name></italic> sp. nov. Red: <italic><tp:taxon-name><tp:taxon-name-part taxon-name-part-type="genus" reg="Pterostichus">P.</tp:taxon-name-part><tp:taxon-name-part taxon-name-part-type="species" reg="leo">leo</tp:taxon-name-part></tp:taxon-name></italic> sp. nov. Purple: <italic><tp:taxon-name><tp:taxon-name-part taxon-name-part-type="genus" reg="Pterostichus">P.</tp:taxon-name-part><tp:taxon-name-part taxon-name-part-type="species" reg="liyuani">liyuani</tp:taxon-name-part></tp:taxon-name></italic> sp. nov. Blue: <italic><tp:taxon-name><tp:taxon-name-part taxon-name-part-type="genus" reg="Pterostichus">P.</tp:taxon-name-part><tp:taxon-name-part taxon-name-part-type="species" reg="condylus">condylus</tp:taxon-name-part></tp:taxon-name></italic> sp. nov. Green: <italic><tp:taxon-name><tp:taxon-name-part taxon-name-part-type="genus" reg="Pterostichus">P.</tp:taxon-name-part><tp:taxon-name-part taxon-name-part-type="species" reg="jialini">jialini</tp:taxon-name-part></tp:taxon-name></italic> sp. nov. Orange: <italic><tp:taxon-name><tp:taxon-name-part taxon-name-part-type="genus" reg="Pterostichus">P.</tp:taxon-name-part><tp:taxon-name-part taxon-name-part-type="species" reg="pulcher">pulcher</tp:taxon-name-part></tp:taxon-name></italic> Sciaky &amp; Allegro.</p></caption><graphic xmlns:xlink="http://www.w3.org/1999/xlink" xlink:href="zookeys-1175-163_article-107636__-g009.jpg" position="float" orientation="portrait" xlink:type="simple" id="oo_893321.jpg"><uri content-type="original_file" xlink:type="simple">https://binary.pensoft.net/fig/893321</uri></graphic></fig></tp:treatment-sec></tp:taxon-treatment>
