# Supplementary material for: ﻿Taxonomic study on the subgenus Orientostichus, the Pterostichuspulcher species group (Coleoptera, Carabidae, Pterostichus)
Source: Zookeys. 2023 Aug 16;1175:163–85. doi: 10.3897/zookeys.1175.107636 (PMC10448245; doi:10.3897/zookeys.1175.107636)
Supplement: XML Treatment for Pterostichus (Orientostichus) jialini [file zookeys.1175.107636-treatment7.xml]

<!DOCTYPE tp:taxon-treatment
  PUBLIC "-//TaxonX//DTD Taxonomic Treatment Publishing DTD v0 20100105//EN" "tax-treatment-NSO.dtd">
<tp:taxon-treatment xmlns:tp="http://www.plazi.org/taxpub"><tp:treatment-meta><kwd-group><label>Taxon classification</label><kwd>
              <named-content content-type="kingdom">Animalia</named-content>
            </kwd><kwd>
              <named-content content-type="order">Coleoptera</named-content>
            </kwd><kwd>
              <named-content content-type="family">Carabidae</named-content>
            </kwd></kwd-group><mixed-citation publication-type="journal"><person-group><name><surname>Yin</surname><given-names>Wenqi</given-names></name><name><surname>Zhu</surname><given-names>Pingzhou</given-names></name><name><surname>Shi</surname><given-names>Hongliang</given-names></name></person-group><article-title>﻿Taxonomic study on the subgenus <italic><tp:taxon-name><tp:taxon-name-part taxon-name-part-type="genus" reg="Pterostichus"/><tp:taxon-name-part taxon-name-part-type="subgenus" reg="Orientostichus">Orientostichus</tp:taxon-name-part></tp:taxon-name></italic>, the <italic><tp:taxon-name><tp:taxon-name-part taxon-name-part-type="genus" reg="Pterostichus">Pterostichus</tp:taxon-name-part><tp:taxon-name-part taxon-name-part-type="species" reg="pulcher">pulcher</tp:taxon-name-part></tp:taxon-name></italic> species group (<tp:taxon-name><tp:taxon-name-part taxon-name-part-type="order">Coleoptera</tp:taxon-name-part></tp:taxon-name>, <tp:taxon-name><tp:taxon-name-part taxon-name-part-type="family">Carabidae</tp:taxon-name-part></tp:taxon-name>, <tp:taxon-name><tp:taxon-name-part taxon-name-part-type="genus" reg="Pterostichus">Pterostichus</tp:taxon-name-part></tp:taxon-name>)</article-title><source>Zookeys</source><day>16</day><month>08</month><year>2023</year><volume>1175</volume><fpage>163</fpage><lpage>185</lpage><pub-id pub-id-type="doi">10.3897/zookeys.1175.107636</pub-id></mixed-citation></tp:treatment-meta><tp:nomenclature><label>﻿</label><tp:taxon-name><object-id xmlns:xlink="http://www.w3.org/1999/xlink" content-type="arpha" xlink:type="simple">F17393A4-0072-567C-8060-CCF5F507C7AB</object-id><tp:taxon-name-part taxon-name-part-type="genus" reg="Pterostichus">Pterostichus</tp:taxon-name-part> (<tp:taxon-name-part taxon-name-part-type="subgenus" reg="Orientostichus">Orientostichus</tp:taxon-name-part>) <tp:taxon-name-part taxon-name-part-type="species" reg="jialini">jialini</tp:taxon-name-part><object-id xmlns:xlink="http://www.w3.org/1999/xlink" content-type="zoobank" xlink:type="simple">https://zoobank.org/C0AC3F70-3137-4167-8308-44A1E4D1105E</object-id></tp:taxon-name><tp:taxon-status xmlns:xlink="http://www.w3.org/1999/xlink" xlink:type="simple">sp. nov.</tp:taxon-status><xref ref-type="fig" rid="F1">Figs 6</xref><xref ref-type="fig" rid="F2">, 12</xref><xref ref-type="fig" rid="F3">, 18</xref><xref ref-type="fig" rid="F7">, 38 Chinese vernacular name: 家麟通缘步甲</xref></tp:nomenclature><tp:treatment-sec sec-type="type locality" id="SECID0E2OAI"><title>Type locality.</title><p>China, Sichuan province: Liangshan Yi Autonomous Prefecture, Huidong county, Jiamashi pasture (<named-content xmlns:xlink="http://www.w3.org/1999/xlink" content-type="dwc:verbatimCoordinates" xlink:type="simple"><named-content content-type="geo-json" specific-use="{&#34;type&#34;:&#34;Point&#34;,&#34;coordinates&#34;:[102.680000,26.810000]}" id="NCID0EEPAI" xlink:type="simple">26.81N, 102.68E</named-content></named-content>, alt 3000 m).</p></tp:treatment-sec><tp:treatment-sec sec-type="type material" id="SECID0EJPAI"><title>Type material.</title><p><bold><italic>Holotype</italic></bold>: ♂: “China, Sichuan province, Liangshan autonomous prefecture, Huidong county, Jiamashi pasture, 3000 m, 2021.VII, pitfall trap”, “HOLOTYPE ♂ <tp:taxon-name><tp:taxon-name-part taxon-name-part-type="genus" reg="Pterostichus">Pterostichus</tp:taxon-name-part> (<tp:taxon-name-part taxon-name-part-type="subgenus" reg="Orientostichus">Orientostichus</tp:taxon-name-part>) <tp:taxon-name-part taxon-name-part-type="species" reg="jialini">jialini</tp:taxon-name-part></tp:taxon-name> sp. nov. det. Yin &amp; Shi, 2022” [red label]. <bold><italic>Paratype</italic></bold>: 1 ♂ (<abbrev xmlns:xlink="http://www.w3.org/1999/xlink" xlink:title="Collection of Yihang Li" id="ABBRID0EFQAI" xlink:type="simple">CYHL</abbrev>): the same data as holotype but labeled as paratype.</p></tp:treatment-sec><tp:treatment-sec sec-type="diagnosis" id="SECID0EJQAI"><title>Diagnosis.</title><p>Elytra with several large foveate discal pores on intervals 3, 5, and 7, forming strong catenulate sculpturing. Antennomere 3 without accessory setae. Pronotum subcordate, strongly narrowed to base (<abbrev xmlns:xlink="http://www.w3.org/1999/xlink" xlink:title="basal width" id="ABBRID0EPQAI" xlink:type="simple">PBW</abbrev>/<abbrev xmlns:xlink="http://www.w3.org/1999/xlink" xlink:title="pronotum width" id="ABBRID0ETQAI" xlink:type="simple">PW</abbrev> = 0.65–0.67); posterior angles blunt and inconspicuously projected laterally; basal foveae depressed between inner and outer grooves which partly fused (Fig. <xref ref-type="fig" rid="F2">12</xref>). Sexual modification on sternite VII asymmetrical, with a large tubercle and two small protuberances on its right-basal side (Fig. <xref ref-type="fig" rid="F7">38</xref>). Apical lamella of male genitalia gradually narrowed to apex.</p></tp:treatment-sec><tp:treatment-sec sec-type="comparisons" id="SECID0E6QAI"><title>Comparison.</title><p><italic><tp:taxon-name><tp:taxon-name-part taxon-name-part-type="genus" reg="Pterostichus">P.</tp:taxon-name-part><tp:taxon-name-part taxon-name-part-type="species" reg="jialini">jialini</tp:taxon-name-part></tp:taxon-name></italic> sp. nov. is most similar to <italic><tp:taxon-name><tp:taxon-name-part taxon-name-part-type="genus" reg="Pterostichus">P.</tp:taxon-name-part><tp:taxon-name-part taxon-name-part-type="species" reg="pulcher">pulcher</tp:taxon-name-part></tp:taxon-name></italic> as both species differ from other five species of the <italic><tp:taxon-name><tp:taxon-name-part taxon-name-part-type="genus" reg="Pterostichus">P.</tp:taxon-name-part><tp:taxon-name-part taxon-name-part-type="species" reg="pulcher">pulcher</tp:taxon-name-part></tp:taxon-name></italic> species group in having large foveate discal pores on interval 7, forming catenulate sculpturing. Compared with <italic><tp:taxon-name><tp:taxon-name-part taxon-name-part-type="genus" reg="Pterostichus">P.</tp:taxon-name-part><tp:taxon-name-part taxon-name-part-type="species" reg="pulcher">pulcher</tp:taxon-name-part></tp:taxon-name></italic>, <italic><tp:taxon-name><tp:taxon-name-part taxon-name-part-type="genus" reg="Pterostichus">P.</tp:taxon-name-part><tp:taxon-name-part taxon-name-part-type="species" reg="jialini">jialini</tp:taxon-name-part></tp:taxon-name></italic> sp. nov. is different in: (1) pronotum more strongly constricted to the base, with <abbrev xmlns:xlink="http://www.w3.org/1999/xlink" xlink:title="basal width" id="ABBRID0E3SAI" xlink:type="simple">PBW</abbrev>/<abbrev xmlns:xlink="http://www.w3.org/1999/xlink" xlink:title="pronotum width" id="ABBRID0EATAI" xlink:type="simple">PW</abbrev> = 0.65–0.67 (vs <abbrev xmlns:xlink="http://www.w3.org/1999/xlink" xlink:title="basal width" id="ABBRID0EETAI" xlink:type="simple">PBW</abbrev>/<abbrev xmlns:xlink="http://www.w3.org/1999/xlink" xlink:title="pronotum width" id="ABBRID0EITAI" xlink:type="simple">PW</abbrev> = 0.75–0.81 in <italic><tp:taxon-name><tp:taxon-name-part taxon-name-part-type="genus" reg="Pterostichus">P.</tp:taxon-name-part><tp:taxon-name-part taxon-name-part-type="species" reg="pulcher">pulcher</tp:taxon-name-part></tp:taxon-name></italic>); (2) pronotum posterior angles blunt and inconspicuously projected laterally, while <italic><tp:taxon-name><tp:taxon-name-part taxon-name-part-type="genus" reg="Pterostichus">P.</tp:taxon-name-part><tp:taxon-name-part taxon-name-part-type="species" reg="pulcher">pulcher</tp:taxon-name-part></tp:taxon-name></italic> has posterior angles acute at apex and distinctly projected laterally; (3) pronotal basal foveae depressed between inner and outer grooves, but convex in <italic><tp:taxon-name><tp:taxon-name-part taxon-name-part-type="genus" reg="Pterostichus">P.</tp:taxon-name-part><tp:taxon-name-part taxon-name-part-type="species" reg="pulcher">pulcher</tp:taxon-name-part></tp:taxon-name></italic>; (4) male sternite VII with distinct and asymmetrical secondary sexual characters, while in <italic><tp:taxon-name><tp:taxon-name-part taxon-name-part-type="genus" reg="Pterostichus">P.</tp:taxon-name-part><tp:taxon-name-part taxon-name-part-type="species" reg="pulcher">pulcher</tp:taxon-name-part></tp:taxon-name></italic> male sternite VII shallowly and symmetrical tumid; (5) the apical lamella of male genitalia with its lateral margins convergent to apex, but in <italic><tp:taxon-name><tp:taxon-name-part taxon-name-part-type="genus" reg="Pterostichus">P.</tp:taxon-name-part><tp:taxon-name-part taxon-name-part-type="species" reg="pulcher">pulcher</tp:taxon-name-part></tp:taxon-name></italic>, the apical lamella with lateral margins subparallel to apex.</p></tp:treatment-sec><tp:treatment-sec sec-type="description" id="SECID0EDVAI"><title>Description.</title><p><abbrev xmlns:xlink="http://www.w3.org/1999/xlink" xlink:title="body length" id="ABBRID0EJVAI" xlink:type="simple">BL</abbrev> = 15.4–15.5 mm, <abbrev xmlns:xlink="http://www.w3.org/1999/xlink" xlink:title="body width" id="ABBRID0ENVAI" xlink:type="simple">BW</abbrev> = 5.7–5.8 mm, dorsal surface and appendages black, elytra with very faint metallic luster. Antennomere 3 without accessory setae, only with primary setae forming apical ring. Pronotum subcordate, <abbrev xmlns:xlink="http://www.w3.org/1999/xlink" xlink:title="pronotum width" id="ABBRID0ERVAI" xlink:type="simple">PW</abbrev>/<abbrev xmlns:xlink="http://www.w3.org/1999/xlink" xlink:title="pronotum length" id="ABBRID0EVVAI" xlink:type="simple">PL</abbrev> = 1.13–1.15, widest near middle; anterior margin slightly wider than posterior margin; strongly narrowed to base (<abbrev xmlns:xlink="http://www.w3.org/1999/xlink" xlink:title="basal width" id="ABBRID0EZVAI" xlink:type="simple">PBW</abbrev>/<abbrev xmlns:xlink="http://www.w3.org/1999/xlink" xlink:title="pronotum width" id="ABBRID0E4VAI" xlink:type="simple">PW</abbrev> = 0.65–0.67); lateral margins evenly arched from anterior angles to middle, distinctly sinuate before posterior angles; posterior angles rather blunt, apex rounded-obtuse, inconspicuously projected laterally; lateral margins with 2–4 mid-lateral setae near maximum width; basal foveae impunctate, depressed between inner and outer grooves, making them seems partly fused together (Fig. <xref ref-type="fig" rid="F2">12</xref>); disc with fine transverse wrinkles aside median line. Elytra oblong; parascutellar pore absent; intervals 3, 5, and 7 each with ≥ 3 large foveate discal pores, forming strong catenulate sculpturing. Male sternite VII with asymmetric modification, a large tubercle bending to right and two small protuberances on its right-basal side (Fig. <xref ref-type="fig" rid="F7">38</xref>). Median lobe of aedeagus stout, strongly curved near basal 1/3; apical lamella gradually deflected ventrally; apical lamella slightly twisted longitudinally, (<abbrev xmlns:xlink="http://www.w3.org/1999/xlink" xlink:title="length of apical lamella" id="ABBRID0EJWAI" xlink:type="simple">LL</abbrev>/<abbrev xmlns:xlink="http://www.w3.org/1999/xlink" xlink:title="width of apical lamella" id="ABBRID0ENWAI" xlink:type="simple">LW</abbrev> = 1.75–1.9), subtriangular with lateral margins convergent to apex, apex rounded (Fig. <xref ref-type="fig" rid="F3">18</xref>). Endophallus not studied due to restricted number of specimens.</p></tp:treatment-sec><tp:treatment-sec sec-type="distribution" id="SECID0EVWAI"><title>Distribution.</title><p>This species is only known from its type locality in Huidong county, Liangshan Yi Autonomous Prefecture (Fig. <xref ref-type="fig" rid="F9">42</xref>).</p></tp:treatment-sec><tp:treatment-sec sec-type="etymology" id="SECID0E6WAI"><title>Etymology.</title><p>The scientific name of the new species is dedicated to Mr. Jialin Tian, the collector of two type specimens.</p></tp:treatment-sec><tp:treatment-sec><!--Section generated to contain objects referenced in tp:taxon-treatment.--><fig id="F1" position="float" orientation="portrait"><object-id xmlns:xlink="http://www.w3.org/1999/xlink" content-type="doi" xlink:type="simple">10.3897/zookeys.1175.107636.figures1-6</object-id><object-id xmlns:xlink="http://www.w3.org/1999/xlink" content-type="arpha" xlink:type="simple">57CD1BBA-B7E9-531C-8CC3-EDDC7AB07F9A</object-id><label>Figures 1–6.</label><caption><p>Habitus and labels of <italic><tp:taxon-name><tp:taxon-name-part taxon-name-part-type="genus" reg="Pterostichus">Pterostichus</tp:taxon-name-part><tp:taxon-name-part taxon-name-part-type="species" reg="pulcher">pulcher</tp:taxon-name-part></tp:taxon-name></italic> species group <bold>1</bold><italic><tp:taxon-name><tp:taxon-name-part taxon-name-part-type="genus" reg="Pterostichus">P.</tp:taxon-name-part><tp:taxon-name-part taxon-name-part-type="species" reg="pemphis">pemphis</tp:taxon-name-part></tp:taxon-name></italic> sp. nov., holotype <bold>2</bold><italic><tp:taxon-name><tp:taxon-name-part taxon-name-part-type="genus" reg="Pterostichus">P.</tp:taxon-name-part><tp:taxon-name-part taxon-name-part-type="species" reg="orbicollis">orbicollis</tp:taxon-name-part></tp:taxon-name></italic> sp. nov., holotype <bold>3</bold><italic><tp:taxon-name><tp:taxon-name-part taxon-name-part-type="genus" reg="Pterostichus">P.</tp:taxon-name-part><tp:taxon-name-part taxon-name-part-type="species" reg="leo">leo</tp:taxon-name-part></tp:taxon-name></italic> sp. nov., holotype <bold>4</bold><italic><tp:taxon-name><tp:taxon-name-part taxon-name-part-type="genus" reg="Pterostichus">P.</tp:taxon-name-part><tp:taxon-name-part taxon-name-part-type="species" reg="liyuani">liyuani</tp:taxon-name-part></tp:taxon-name></italic> sp. nov., holotype <bold>5</bold><italic><tp:taxon-name><tp:taxon-name-part taxon-name-part-type="genus" reg="Pterostichus">P.</tp:taxon-name-part><tp:taxon-name-part taxon-name-part-type="species" reg="condylus">condylus</tp:taxon-name-part></tp:taxon-name></italic> sp. nov., holotype <bold>6</bold><italic><tp:taxon-name><tp:taxon-name-part taxon-name-part-type="genus" reg="Pterostichus">P.</tp:taxon-name-part><tp:taxon-name-part taxon-name-part-type="species" reg="jialini">jialini</tp:taxon-name-part></tp:taxon-name></italic> sp. nov., holotype. Scale bar: 5 mm.</p></caption><graphic xmlns:xlink="http://www.w3.org/1999/xlink" xlink:href="zookeys-1175-163_article-107636__-g001.jpg" position="float" orientation="portrait" xlink:type="simple" id="oo_893313.jpg"><uri content-type="original_file" xlink:type="simple">https://binary.pensoft.net/fig/893313</uri></graphic></fig><fig id="F2" position="float" orientation="portrait"><object-id xmlns:xlink="http://www.w3.org/1999/xlink" content-type="doi" xlink:type="simple">10.3897/zookeys.1175.107636.figures7-12</object-id><object-id xmlns:xlink="http://www.w3.org/1999/xlink" content-type="arpha" xlink:type="simple">0C10491E-A9FF-5BD1-9C33-D3CFD2FE1623</object-id><label>Figures 7–12.</label><caption><p>Pronota of <italic><tp:taxon-name><tp:taxon-name-part taxon-name-part-type="genus" reg="Pterostichus">Pterostichus</tp:taxon-name-part><tp:taxon-name-part taxon-name-part-type="species" reg="pulcher">pulcher</tp:taxon-name-part></tp:taxon-name></italic> species group <bold>7</bold><italic><tp:taxon-name><tp:taxon-name-part taxon-name-part-type="genus" reg="Pterostichus">P.</tp:taxon-name-part><tp:taxon-name-part taxon-name-part-type="species" reg="pemphis">pemphis</tp:taxon-name-part></tp:taxon-name></italic> sp. nov., holotype <bold>8</bold><italic><tp:taxon-name><tp:taxon-name-part taxon-name-part-type="genus" reg="Pterostichus">P.</tp:taxon-name-part><tp:taxon-name-part taxon-name-part-type="species" reg="orbicollis">orbicollis</tp:taxon-name-part></tp:taxon-name></italic> sp. nov., holotype <bold>9</bold><italic><tp:taxon-name><tp:taxon-name-part taxon-name-part-type="genus" reg="Pterostichus">P.</tp:taxon-name-part><tp:taxon-name-part taxon-name-part-type="species" reg="leo">leo</tp:taxon-name-part></tp:taxon-name></italic> sp. nov., holotype <bold>10</bold><italic><tp:taxon-name><tp:taxon-name-part taxon-name-part-type="genus" reg="Pterostichus">P.</tp:taxon-name-part><tp:taxon-name-part taxon-name-part-type="species" reg="liyuani">liyuani</tp:taxon-name-part></tp:taxon-name></italic> sp. nov., holotype <bold>11</bold><italic><tp:taxon-name><tp:taxon-name-part taxon-name-part-type="genus" reg="Pterostichus">P.</tp:taxon-name-part><tp:taxon-name-part taxon-name-part-type="species" reg="condylus">condylus</tp:taxon-name-part></tp:taxon-name></italic> sp. nov., holotype <bold>12</bold><italic><tp:taxon-name><tp:taxon-name-part taxon-name-part-type="genus" reg="Pterostichus">P.</tp:taxon-name-part><tp:taxon-name-part taxon-name-part-type="species" reg="jialini">jialini</tp:taxon-name-part></tp:taxon-name></italic> sp. nov., holotype. Scale bars: 1 mm.</p></caption><graphic xmlns:xlink="http://www.w3.org/1999/xlink" xlink:href="zookeys-1175-163_article-107636__-g002.jpg" position="float" orientation="portrait" xlink:type="simple" id="oo_893314.jpg"><uri content-type="original_file" xlink:type="simple">https://binary.pensoft.net/fig/893314</uri></graphic></fig><fig id="F3" position="float" orientation="portrait"><object-id xmlns:xlink="http://www.w3.org/1999/xlink" content-type="doi" xlink:type="simple">10.3897/zookeys.1175.107636.figures13-18</object-id><object-id xmlns:xlink="http://www.w3.org/1999/xlink" content-type="arpha" xlink:type="simple">EEE0FDC3-0B76-57FC-82C4-7B093E5D4C16</object-id><label>Figures 13–18.</label><caption><p>Male genitalia of <italic><tp:taxon-name><tp:taxon-name-part taxon-name-part-type="genus" reg="Pterostichus">Pterostichus</tp:taxon-name-part><tp:taxon-name-part taxon-name-part-type="species" reg="pulcher">pulcher</tp:taxon-name-part></tp:taxon-name></italic> species group, left lateral view and dorsal view of median lobe of aedeagus <bold>13</bold><italic><tp:taxon-name><tp:taxon-name-part taxon-name-part-type="genus" reg="Pterostichus">P.</tp:taxon-name-part><tp:taxon-name-part taxon-name-part-type="species" reg="pemphis">pemphis</tp:taxon-name-part></tp:taxon-name></italic> sp. nov., holotype <bold>14</bold><italic><tp:taxon-name><tp:taxon-name-part taxon-name-part-type="genus" reg="Pterostichus">P.</tp:taxon-name-part><tp:taxon-name-part taxon-name-part-type="species" reg="orbicollis">orbicollis</tp:taxon-name-part></tp:taxon-name></italic> sp. nov., holotype <bold>15</bold><italic><tp:taxon-name><tp:taxon-name-part taxon-name-part-type="genus" reg="Pterostichus">P.</tp:taxon-name-part><tp:taxon-name-part taxon-name-part-type="species" reg="leo">leo</tp:taxon-name-part></tp:taxon-name></italic> sp. nov., holotype <bold>16</bold><italic><tp:taxon-name><tp:taxon-name-part taxon-name-part-type="genus" reg="Pterostichus">P.</tp:taxon-name-part><tp:taxon-name-part taxon-name-part-type="species" reg="liyuani">liyuani</tp:taxon-name-part></tp:taxon-name></italic> sp. nov., holotype <bold>17</bold><italic><tp:taxon-name><tp:taxon-name-part taxon-name-part-type="genus" reg="Pterostichus">P.</tp:taxon-name-part><tp:taxon-name-part taxon-name-part-type="species" reg="condylus">condylus</tp:taxon-name-part></tp:taxon-name></italic> sp. nov., holotype <bold>18</bold><italic><tp:taxon-name><tp:taxon-name-part taxon-name-part-type="genus" reg="Pterostichus">P.</tp:taxon-name-part><tp:taxon-name-part taxon-name-part-type="species" reg="jialini">jialini</tp:taxon-name-part></tp:taxon-name></italic> sp. nov., holotype. Scale bar: 1 mm.</p></caption><graphic xmlns:xlink="http://www.w3.org/1999/xlink" xlink:href="zookeys-1175-163_article-107636__-g003.jpg" position="float" orientation="portrait" xlink:type="simple" id="oo_893315.jpg"><uri content-type="original_file" xlink:type="simple">https://binary.pensoft.net/fig/893315</uri></graphic></fig><fig id="F7" position="float" orientation="portrait"><object-id xmlns:xlink="http://www.w3.org/1999/xlink" content-type="doi" xlink:type="simple">10.3897/zookeys.1175.107636.figures34-39</object-id><object-id xmlns:xlink="http://www.w3.org/1999/xlink" content-type="arpha" xlink:type="simple">4DD2A428-65AC-5485-81BD-847BA9D60489</object-id><label>Figures 34–39.</label><caption><p>Male sternum VII of <italic><tp:taxon-name><tp:taxon-name-part taxon-name-part-type="genus" reg="Pterostichus">Pterostichus</tp:taxon-name-part><tp:taxon-name-part taxon-name-part-type="species" reg="pulcher">pulcher</tp:taxon-name-part></tp:taxon-name></italic> species group spp. <bold>34</bold><italic><tp:taxon-name><tp:taxon-name-part taxon-name-part-type="genus" reg="Pterostichus">P.</tp:taxon-name-part><tp:taxon-name-part taxon-name-part-type="species" reg="pemphis">pemphis</tp:taxon-name-part></tp:taxon-name></italic> sp. nov., holotype <bold>35</bold><italic><tp:taxon-name><tp:taxon-name-part taxon-name-part-type="genus" reg="Pterostichus">P.</tp:taxon-name-part><tp:taxon-name-part taxon-name-part-type="species" reg="orbicollis">orbicollis</tp:taxon-name-part></tp:taxon-name></italic> sp. nov., holotype <bold>36</bold><italic><tp:taxon-name><tp:taxon-name-part taxon-name-part-type="genus" reg="Pterostichus">P.</tp:taxon-name-part><tp:taxon-name-part taxon-name-part-type="species" reg="liyuani">liyuani</tp:taxon-name-part></tp:taxon-name></italic> sp. nov., holotype <bold>37</bold><italic><tp:taxon-name><tp:taxon-name-part taxon-name-part-type="genus" reg="Pterostichus">P.</tp:taxon-name-part><tp:taxon-name-part taxon-name-part-type="species" reg="condylus">condylus</tp:taxon-name-part></tp:taxon-name></italic> sp. nov., holotype <bold>38</bold><italic><tp:taxon-name><tp:taxon-name-part taxon-name-part-type="genus" reg="Pterostichus">P.</tp:taxon-name-part><tp:taxon-name-part taxon-name-part-type="species" reg="jialini">jialini</tp:taxon-name-part></tp:taxon-name></italic> sp. nov., holotype <bold>39</bold><italic><tp:taxon-name><tp:taxon-name-part taxon-name-part-type="genus" reg="Pterostichus">P.</tp:taxon-name-part><tp:taxon-name-part taxon-name-part-type="species" reg="pulcher">pulcher</tp:taxon-name-part></tp:taxon-name></italic> Sciaky &amp; Allegro, holotype. Scale bar: 1 mm.</p></caption><graphic xmlns:xlink="http://www.w3.org/1999/xlink" xlink:href="zookeys-1175-163_article-107636__-g007.jpg" position="float" orientation="portrait" xlink:type="simple" id="oo_893319.jpg"><uri content-type="original_file" xlink:type="simple">https://binary.pensoft.net/fig/893319</uri></graphic></fig><fig id="F9" position="float" orientation="portrait"><object-id xmlns:xlink="http://www.w3.org/1999/xlink" content-type="doi" xlink:type="simple">10.3897/zookeys.1175.107636.figure42</object-id><object-id xmlns:xlink="http://www.w3.org/1999/xlink" content-type="arpha" xlink:type="simple">D8DD752B-BC62-5610-A5F5-16D5FA2CE3C6</object-id><label>Figure 42.</label><caption><p>Distribution of the taxa of <italic><tp:taxon-name><tp:taxon-name-part taxon-name-part-type="genus" reg="Pterostichus">Pterostichus</tp:taxon-name-part><tp:taxon-name-part taxon-name-part-type="species" reg="pulcher">pulcher</tp:taxon-name-part></tp:taxon-name></italic> species group in Sichuan province, China. Brown: <italic><tp:taxon-name><tp:taxon-name-part taxon-name-part-type="genus" reg="Pterostichus">P.</tp:taxon-name-part><tp:taxon-name-part taxon-name-part-type="species" reg="pemphis">pemphis</tp:taxon-name-part></tp:taxon-name></italic> sp. nov. Yellow: <italic><tp:taxon-name><tp:taxon-name-part taxon-name-part-type="genus" reg="Pterostichus">P.</tp:taxon-name-part><tp:taxon-name-part taxon-name-part-type="species" reg="orbicollis">orbicollis</tp:taxon-name-part></tp:taxon-name></italic> sp. nov. Red: <italic><tp:taxon-name><tp:taxon-name-part taxon-name-part-type="genus" reg="Pterostichus">P.</tp:taxon-name-part><tp:taxon-name-part taxon-name-part-type="species" reg="leo">leo</tp:taxon-name-part></tp:taxon-name></italic> sp. nov. Purple: <italic><tp:taxon-name><tp:taxon-name-part taxon-name-part-type="genus" reg="Pterostichus">P.</tp:taxon-name-part><tp:taxon-name-part taxon-name-part-type="species" reg="liyuani">liyuani</tp:taxon-name-part></tp:taxon-name></italic> sp. nov. Blue: <italic><tp:taxon-name><tp:taxon-name-part taxon-name-part-type="genus" reg="Pterostichus">P.</tp:taxon-name-part><tp:taxon-name-part taxon-name-part-type="species" reg="condylus">condylus</tp:taxon-name-part></tp:taxon-name></italic> sp. nov. Green: <italic><tp:taxon-name><tp:taxon-name-part taxon-name-part-type="genus" reg="Pterostichus">P.</tp:taxon-name-part><tp:taxon-name-part taxon-name-part-type="species" reg="jialini">jialini</tp:taxon-name-part></tp:taxon-name></italic> sp. nov. Orange: <italic><tp:taxon-name><tp:taxon-name-part taxon-name-part-type="genus" reg="Pterostichus">P.</tp:taxon-name-part><tp:taxon-name-part taxon-name-part-type="species" reg="pulcher">pulcher</tp:taxon-name-part></tp:taxon-name></italic> Sciaky &amp; Allegro.</p></caption><graphic xmlns:xlink="http://www.w3.org/1999/xlink" xlink:href="zookeys-1175-163_article-107636__-g009.jpg" position="float" orientation="portrait" xlink:type="simple" id="oo_893321.jpg"><uri content-type="original_file" xlink:type="simple">https://binary.pensoft.net/fig/893321</uri></graphic></fig></tp:treatment-sec></tp:taxon-treatment>
