# Supplementary material for: ﻿Taxonomic study on the subgenus Orientostichus, the Pterostichuspulcher species group (Coleoptera, Carabidae, Pterostichus)
Source: Zookeys. 2023 Aug 16;1175:163–85. doi: 10.3897/zookeys.1175.107636 (PMC10448245; doi:10.3897/zookeys.1175.107636)
Supplement: XML Treatment for Synuchus nitidus reticulatus [file zookeys.1175.107636-treatment9.xml]

<!DOCTYPE tp:taxon-treatment
  PUBLIC "-//TaxonX//DTD Taxonomic Treatment Publishing DTD v0 20100105//EN" "tax-treatment-NSO.dtd">
<tp:taxon-treatment xmlns:tp="http://www.plazi.org/taxpub"><tp:treatment-meta><kwd-group><label>Taxon classification</label><kwd>
              <named-content content-type="kingdom">Animalia</named-content>
            </kwd><kwd>
              <named-content content-type="order">Coleoptera</named-content>
            </kwd><kwd>
              <named-content content-type="family">Carabidae</named-content>
            </kwd></kwd-group><mixed-citation publication-type="journal"><person-group><name><surname>Yin</surname><given-names>Wenqi</given-names></name><name><surname>Zhu</surname><given-names>Pingzhou</given-names></name><name><surname>Shi</surname><given-names>Hongliang</given-names></name></person-group><article-title>﻿Taxonomic study on the subgenus <italic><tp:taxon-name><tp:taxon-name-part taxon-name-part-type="genus" reg="Pterostichus"/><tp:taxon-name-part taxon-name-part-type="subgenus" reg="Orientostichus">Orientostichus</tp:taxon-name-part></tp:taxon-name></italic>, the <italic><tp:taxon-name><tp:taxon-name-part taxon-name-part-type="genus" reg="Pterostichus">Pterostichus</tp:taxon-name-part><tp:taxon-name-part taxon-name-part-type="species" reg="pulcher">pulcher</tp:taxon-name-part></tp:taxon-name></italic> species group (<tp:taxon-name><tp:taxon-name-part taxon-name-part-type="order">Coleoptera</tp:taxon-name-part></tp:taxon-name>, <tp:taxon-name><tp:taxon-name-part taxon-name-part-type="family">Carabidae</tp:taxon-name-part></tp:taxon-name>, <tp:taxon-name><tp:taxon-name-part taxon-name-part-type="genus" reg="Pterostichus">Pterostichus</tp:taxon-name-part></tp:taxon-name>)</article-title><source>Zookeys</source><day>16</day><month>08</month><year>2023</year><volume>1175</volume><fpage>163</fpage><lpage>185</lpage><pub-id pub-id-type="doi">10.3897/zookeys.1175.107636</pub-id></mixed-citation></tp:treatment-meta><tp:nomenclature><label>﻿</label><tp:taxon-name>
            <object-id xmlns:xlink="http://www.w3.org/1999/xlink" content-type="arpha" xlink:type="simple">E28029B6-0126-5FC4-80C0-329FDCD63B99</object-id>
            <tp:taxon-name-part taxon-name-part-type="genus" reg="Synuchus">Synuchus</tp:taxon-name-part>
            <tp:taxon-name-part taxon-name-part-type="species" reg="nitidus">nitidus</tp:taxon-name-part>
            <tp:taxon-name-part taxon-name-part-type="subspecies" reg="reticulatus">reticulatus</tp:taxon-name-part>
          </tp:taxon-name><tp:taxon-authority>Lindroth, 1956</tp:taxon-authority><xref ref-type="fig" rid="F10">Figs 43–45</xref><tp:nomenclature-citation-list><tp:nomenclature-citation><tp:taxon-name>
                <tp:taxon-name-part taxon-name-part-type="genus" reg="Synuchus">Synuchus</tp:taxon-name-part>
                <tp:taxon-name-part taxon-name-part-type="species" reg="nitidus">nitidus</tp:taxon-name-part>
                <tp:taxon-name-part taxon-name-part-type="subspecies" reg="reticulatus">reticulatus</tp:taxon-name-part>
              </tp:taxon-name><comment>Lindroth, 1956: 501 (holotype in <abbrev xmlns:xlink="http://www.w3.org/1999/xlink" xlink:title="Zoologisk Museum of Copenhagen" id="ABBRID0EIABI" xlink:type="simple">ZMC</abbrev>, type locality: China: Prov. Chekiang, Mokanshan).</comment></tp:nomenclature-citation><tp:nomenclature-citation><tp:taxon-name>
                <tp:taxon-name-part taxon-name-part-type="genus" reg="Tritrichis">Tritrichis</tp:taxon-name-part>
                <tp:taxon-name-part taxon-name-part-type="species" reg="chinensis">chinensis</tp:taxon-name-part>
              </tp:taxon-name><comment><xref ref-type="bibr" rid="B4">Jedlička 1962</xref>: 308(type in <named-content xmlns:xlink="http://www.w3.org/1999/xlink" content-type="dwc:institutional_code" xlink:title="Národní Muzeum Přírodovědecké Muzeum" xlink:href="http://grbio.org/institution/national-museum-prague-0" xlink:type="simple">NMPC</named-content>; type locality: Kiukiang). Syn. nov.</comment></tp:nomenclature-citation><tp:nomenclature-citation><tp:taxon-name><tp:taxon-name-part taxon-name-part-type="genus" reg="Pterostichus">Pterostichus</tp:taxon-name-part> (<tp:taxon-name-part taxon-name-part-type="subgenus" reg="Steropanus">Steropanus</tp:taxon-name-part>) <tp:taxon-name-part taxon-name-part-type="species" reg="chinensis">chinensis</tp:taxon-name-part></tp:taxon-name><comment>: <xref ref-type="bibr" rid="B7">Sciaky 1996</xref>: 430.</comment></tp:nomenclature-citation><tp:nomenclature-citation><tp:taxon-name><tp:taxon-name-part taxon-name-part-type="genus" reg="Pterostichus">Pterostichus</tp:taxon-name-part> (<tp:taxon-name-part taxon-name-part-type="subgenus" reg="Orientostichus">Orientostichus</tp:taxon-name-part>) <tp:taxon-name-part taxon-name-part-type="species" reg="chinensis">chinensis</tp:taxon-name-part></tp:taxon-name><comment>: <xref ref-type="bibr" rid="B1">Fedorenko 2018</xref>: 111.</comment></tp:nomenclature-citation></tp:nomenclature-citation-list></tp:nomenclature><tp:treatment-sec sec-type="material" id="SECID0EKCBI"><title>Material examined.</title><p><bold><italic>Holotype</italic></bold>: Holotype of <italic><tp:taxon-name><tp:taxon-name-part taxon-name-part-type="genus" reg="Tritrichis">Tritrichis</tp:taxon-name-part><tp:taxon-name-part taxon-name-part-type="species" reg="chinensis">chinensis</tp:taxon-name-part></tp:taxon-name></italic> Jedlička, 1962, ♂ (<named-content xmlns:xlink="http://www.w3.org/1999/xlink" content-type="dwc:institutional_code" xlink:title="Národní Muzeum Přírodovědecké Muzeum" xlink:href="http://grbio.org/institution/national-museum-prague-0" xlink:type="simple">NMPC</named-content>) “Kiu-Kiang/China mer.”, “TYPUS” [red label], “Mus. Nat. Pragae/Inv. 26018” [orange label], “<italic><tp:taxon-name><tp:taxon-name-part taxon-name-part-type="genus" reg="Tritrichis">Tritrichis</tp:taxon-name-part><tp:taxon-name-part taxon-name-part-type="species" reg="chinensis">chinensis</tp:taxon-name-part></tp:taxon-name></italic>/sp.n./det. Ing. Jedlička” [pink label]. <bold><italic>Non-type materials</italic></bold>: more than 500 specimens from China (Gansu, Shaanxi, Henan, Anhui, Jiangsu, Zhejiang, Fujian, Jiangxi, Hunan, Hubei, Chongqing, Sichuan, Yunnan, Guizhou, and Guangxi provinces).</p></tp:treatment-sec><tp:treatment-sec sec-type="distribution" id="SECID0ESDBI"><title>Distribution.</title><p>This subspecies is widely distributed in south China: Gansu*, Shaanxi*, Henan*, Anhui*, Jiangsu, Zhejiang, Fujian, Jiangxi*, Hunan*, Hubei, Chongqing*, Sichuan*, Yunnan*, Guizhou*, Guangxi* (based on our examined specimens, new province records in China are marked by asterisks). The distribution of HEB (Hebei) is most likely a misspelling of HUB (Hubei) in the Catalogue of Palaearctic <tp:taxon-name><tp:taxon-name-part taxon-name-part-type="order">Coleoptera</tp:taxon-name-part></tp:taxon-name> (<xref ref-type="bibr" rid="B3">Hovorka 2017</xref>). The nominate subspecies <italic><tp:taxon-name><tp:taxon-name-part taxon-name-part-type="genus" reg="Synuchus">Synuchus</tp:taxon-name-part><tp:taxon-name-part taxon-name-part-type="species" reg="nitidus">nitidus</tp:taxon-name-part><tp:taxon-name-part taxon-name-part-type="subspecies" reg="nitidus">nitidus</tp:taxon-name-part></tp:taxon-name></italic> (Motschulsky, 1862) is distributed China (Liaoning), North Korea, South Korea, Russia (Sakhalin Island and Kuril Islands) and Japan.</p></tp:treatment-sec><tp:treatment-sec sec-type="discussion" id="SECID0EQEBI"><title>Discussion.</title><p><italic><tp:taxon-name><tp:taxon-name-part taxon-name-part-type="genus" reg="Tritrichis">Tritrichis</tp:taxon-name-part><tp:taxon-name-part taxon-name-part-type="species" reg="chinensis">chinensis</tp:taxon-name-part></tp:taxon-name></italic> was described by <xref ref-type="bibr" rid="B4">Jedlička (1962)</xref>. Subsequently, <xref ref-type="bibr" rid="B7">Sciaky (1996)</xref> treated these two genus-group names <italic><tp:taxon-name><tp:taxon-name-part taxon-name-part-type="genus" reg="Tritrichis">Tritrichis</tp:taxon-name-part></tp:taxon-name></italic> Andrewes and <italic><tp:taxon-name><tp:taxon-name-part taxon-name-part-type="genus" reg="Steropanus">Steropanus</tp:taxon-name-part></tp:taxon-name></italic> Fairmaire as synonyms, and this species was assigned to the subgenus <tp:taxon-name><tp:taxon-name-part taxon-name-part-type="genus" reg="Pterostichus"/><tp:taxon-name-part taxon-name-part-type="subgenus" reg="Steropanus">Steropanus</tp:taxon-name-part></tp:taxon-name> of genus <italic><tp:taxon-name><tp:taxon-name-part taxon-name-part-type="genus" reg="Pterostichus">Pterostichus</tp:taxon-name-part></tp:taxon-name></italic>. Thereafter, based on the original description only, <xref ref-type="bibr" rid="B1">Fedorenko (2018)</xref> suggested the placement of <italic><tp:taxon-name><tp:taxon-name-part taxon-name-part-type="genus" reg="Pterostichus">Pterostichus</tp:taxon-name-part><tp:taxon-name-part taxon-name-part-type="species" reg="chinensis">chinensis</tp:taxon-name-part></tp:taxon-name></italic> (Jedlička) within the subgenus <tp:taxon-name><tp:taxon-name-part taxon-name-part-type="genus" reg="Pterostichus"/><tp:taxon-name-part taxon-name-part-type="subgenus" reg="Orientostichus">Orientostichus</tp:taxon-name-part></tp:taxon-name>. One of us (HS) examined the holotype of <italic><tp:taxon-name><tp:taxon-name-part taxon-name-part-type="genus" reg="Tritrichis">Tritrichis</tp:taxon-name-part><tp:taxon-name-part taxon-name-part-type="species" reg="chinensis">chinensis</tp:taxon-name-part></tp:taxon-name></italic> Jedlička in <named-content xmlns:xlink="http://www.w3.org/1999/xlink" content-type="dwc:institutional_code" xlink:title="Národní Muzeum Přírodovědecké Muzeum" xlink:href="http://grbio.org/institution/national-museum-prague-0" xlink:type="simple">NMPC</named-content> (Fig. <xref ref-type="fig" rid="F10">43</xref>) and discovered that the specimen belongs to the genus <italic><tp:taxon-name><tp:taxon-name-part taxon-name-part-type="genus" reg="Synuchus">Synuchus</tp:taxon-name-part></tp:taxon-name></italic> as it has non-crossed elytral epipleuron, pectinate claws, broad terminal labial palpomere and a typical form of pronotum in <italic><tp:taxon-name><tp:taxon-name-part taxon-name-part-type="genus" reg="Synuchus">Synuchus</tp:taxon-name-part></tp:taxon-name></italic>. After comparing many specimens (Fig. <xref ref-type="fig" rid="F10">44</xref>) collected from areas near the type locality, Jiangxi, we found that the holotype of <italic><tp:taxon-name><tp:taxon-name-part taxon-name-part-type="genus" reg="Tritrichis">Tritrichis</tp:taxon-name-part><tp:taxon-name-part taxon-name-part-type="species" reg="chinensis">chinensis</tp:taxon-name-part></tp:taxon-name></italic> Jedlička is identical to <italic><tp:taxon-name><tp:taxon-name-part taxon-name-part-type="genus" reg="Synuchus">Synuchus</tp:taxon-name-part><tp:taxon-name-part taxon-name-part-type="species" reg="nitidus">nitidus</tp:taxon-name-part><tp:taxon-name-part taxon-name-part-type="subspecies" reg="reticulatus">reticulatus</tp:taxon-name-part></tp:taxon-name></italic> Lindroth, 1956 in many aspects of morphology, including the rounded shape of pronotum, the broadly securiform terminal labial palpomere, and the linear microsculpture on elytra. Although the male genitalia of the holotype was not studied, we are confident that <italic><tp:taxon-name><tp:taxon-name-part taxon-name-part-type="genus" reg="Tritrichis">Tritrichis</tp:taxon-name-part><tp:taxon-name-part taxon-name-part-type="species" reg="chinensis">chinensis</tp:taxon-name-part></tp:taxon-name></italic> Jedlička is a junior synonym of <italic><tp:taxon-name><tp:taxon-name-part taxon-name-part-type="genus" reg="Synuchus">Synuchus</tp:taxon-name-part><tp:taxon-name-part taxon-name-part-type="species" reg="nitidus">nitidus</tp:taxon-name-part><tp:taxon-name-part taxon-name-part-type="subspecies" reg="reticulatus">reticulatus</tp:taxon-name-part></tp:taxon-name></italic> Lindroth.</p><fig id="F10" position="float" orientation="portrait"><object-id xmlns:xlink="http://www.w3.org/1999/xlink" content-type="doi" xlink:type="simple">10.3897/zookeys.1175.107636.figures43-45</object-id><object-id xmlns:xlink="http://www.w3.org/1999/xlink" content-type="arpha" xlink:type="simple">93FD5AEA-F83E-51BF-B8DB-E6703FE1D398</object-id><label>Figures 43–45.</label><caption><p><italic><tp:taxon-name><tp:taxon-name-part taxon-name-part-type="genus" reg="Synuchus">Synuchus</tp:taxon-name-part><tp:taxon-name-part taxon-name-part-type="species" reg="nitidus">nitidus</tp:taxon-name-part><tp:taxon-name-part taxon-name-part-type="subspecies" reg="reticulatus">reticulatus</tp:taxon-name-part></tp:taxon-name></italic> Lindroth, 1956 <bold>43</bold> habitus and labels of holotype of <italic><tp:taxon-name><tp:taxon-name-part taxon-name-part-type="genus" reg="Tritrichis">Tritrichis</tp:taxon-name-part><tp:taxon-name-part taxon-name-part-type="species" reg="chinensis">chinensis</tp:taxon-name-part></tp:taxon-name></italic> Jedlička, 1962 <bold>44, 45</bold> a non-type male specimens from Guizhou, China <bold>44</bold> habitus <bold>45</bold> male genitalia, left lateral view and dorsal view of median lobe of aedeagus. Scale bars: 2 mm (<bold>43, 44</bold>); 0.5 mm (<bold>45</bold>).</p></caption><graphic xmlns:xlink="http://www.w3.org/1999/xlink" xlink:href="zookeys-1175-163_article-107636__-g010.jpg" position="float" orientation="portrait" xlink:type="simple" id="oo_893322.jpg"><uri content-type="original_file" xlink:type="simple">https://binary.pensoft.net/fig/893322</uri></graphic></fig></tp:treatment-sec><ref-list><ref id="B4"><mixed-citation xmlns:xlink="http://www.w3.org/1999/xlink" xlink:type="simple"><person-group><name name-style="western"><surname>Jedlička</surname><given-names>A</given-names></name></person-group> (<year>1962</year>) <article-title>Monographie des Tribus <tp:taxon-name><tp:taxon-name-part taxon-name-part-type="tribe">Pterostichini</tp:taxon-name-part></tp:taxon-name> aus Ostasien (Pterostichi, Trigonotomi, Myadi) (<tp:taxon-name><tp:taxon-name-part taxon-name-part-type="order">Coleoptera</tp:taxon-name-part></tp:taxon-name>-<tp:taxon-name><tp:taxon-name-part taxon-name-part-type="family">Carabidae</tp:taxon-name-part></tp:taxon-name>).</article-title><source>Entomologische Abhandlungen und Berichte aus dem Staatlich Museum für Tierkunde in Dresden</source><volume>26</volume>: <fpage>177</fpage>–<lpage>346</lpage>.</mixed-citation></ref><ref id="B7"><mixed-citation xmlns:xlink="http://www.w3.org/1999/xlink" xlink:type="simple"><person-group><name name-style="western"><surname>Sciaky</surname><given-names>R</given-names></name></person-group> (<year>1996</year>) <article-title>New taxa and new synonyms among <tp:taxon-name><tp:taxon-name-part taxon-name-part-type="subfamily">Pterostichinae</tp:taxon-name-part></tp:taxon-name> from Asia (<tp:taxon-name><tp:taxon-name-part taxon-name-part-type="order">Coleoptera</tp:taxon-name-part></tp:taxon-name><tp:taxon-name><tp:taxon-name-part taxon-name-part-type="family">Carabidae</tp:taxon-name-part></tp:taxon-name>).</article-title><source>Entomofauna</source><volume>17</volume>: <fpage>429</fpage>–<lpage>440</lpage>.</mixed-citation></ref><ref id="B1"><mixed-citation xmlns:xlink="http://www.w3.org/1999/xlink" xlink:type="simple"><person-group><name name-style="western"><surname>Fedorenko</surname><given-names>DN</given-names></name></person-group> (<year>2018</year>) <article-title>Notes on <tp:taxon-name><tp:taxon-name-part taxon-name-part-type="genus">Pterostichus</tp:taxon-name-part><tp:taxon-name-part taxon-name-part-type="infraspecific-rank">subgenus</tp:taxon-name-part><tp:taxon-name-part taxon-name-part-type="subgenus">Steropanus</tp:taxon-name-part></tp:taxon-name> Fairmaire, 1889 (<tp:taxon-name><tp:taxon-name-part taxon-name-part-type="order">Coleoptera</tp:taxon-name-part></tp:taxon-name>: <tp:taxon-name><tp:taxon-name-part taxon-name-part-type="family">Carabidae</tp:taxon-name-part></tp:taxon-name>: <tp:taxon-name><tp:taxon-name-part taxon-name-part-type="tribe">Pterostichini</tp:taxon-name-part></tp:taxon-name>), with descriptions of new species.</article-title><source>Russian Entomological Journal</source><volume>27</volume>(<issue>2</issue>): <fpage>107</fpage>–<lpage>121</lpage>. <ext-link xlink:href="10.15298/rusentj.27.2.01" ext-link-type="doi" xlink:type="simple">https://doi.org/10.15298/rusentj.27.2.01</ext-link></mixed-citation></ref><ref id="B3"><mixed-citation xmlns:xlink="http://www.w3.org/1999/xlink" xlink:type="simple"><person-group><name name-style="western"><surname>Hovorka</surname><given-names>O</given-names></name></person-group> (<year>2017</year>) <article-title>Subtribe <tp:taxon-name><tp:taxon-name-part taxon-name-part-type="subtribe">Dolichina</tp:taxon-name-part></tp:taxon-name> Brullé, 1834.</article-title> In: <person-group><name name-style="western"><surname>Löbl</surname><given-names>I</given-names></name><name name-style="western"><surname>Löbl</surname><given-names>D</given-names></name></person-group> (<role>Eds</role>) <issue-title>Catalogue of Palearctic Coleoptera (Vol.</issue-title><source>1, 2<sup>nd</sup> edn.). Brill, Leiden and Boston</source>, <fpage>790</fpage>–<lpage>794</lpage>.</mixed-citation></ref></ref-list></tp:taxon-treatment>
